# Supplementary material for: Machine learning models for predicting steroid-resistant of nephrotic syndrome
Source: Front Immunol. 2023 Jan 26;14:1090241. doi: 10.3389/fimmu.2023.1090241 (PMC9911108; doi:10.3389/fimmu.2023.1090241)
Supplement: Supplementary file 1 [file Presentation_1.zip]

Archive with 6 entries (5 files):
- Supplementary material/Supplementary Table 1.docx
- Supplementary material/Supplementary Table 2.docx
- Supplementary material/Supplementary Table 3.xlsx
- Supplementary material/Supplementary Table 4.xlsx
- Supplementary material/Supplementary Table 5.xlsx
- Supplementary material/
