# Supplementary material for: Machine learning models for predicting steroid-resistant of nephrotic syndrome
Source: Front Immunol. 2023 Jan 26;14:1090241. doi: 10.3389/fimmu.2023.1090241 (PMC9911108; doi:10.3389/fimmu.2023.1090241)
Supplement: Supplementary file 1 [file Presentation_1.zip › Supplementary material/Supplementary Table 3.xlsx]

## Sheet: Sheet1
Supplementary Table 3.
Variables	MAC1	Pvalue
L%	22.3450534420196	0.000141420871461145
ESR	23.4666666666667	0.000155337893312775
N%	19.7473765111065	0.000240847360980141
D-dimer	18.5294117647059	0.00105958252792518
ALB	18.0811253796138	0.00114570313848915
u-RBC	12.0180980938102	0.00118226104018727
AST	16.7442611190818	0.00129383025772454
CD4/CD8	13.6269482151835	0.00192638926291817
CHOL	14.7453971467129	0.00365848222989094
WBC	13.6621084296826	0.00475777072680321
u-WBC	11.2903775385035	0.00740923911625171
C4	13.4095238095238	0.00779115603967283
u-mTP	12.2610775335775	0.00824941867203189
C3	12.6546218487395	0.00903608730136021
prolonged PT	11.9524388757868	0.0103932663862921
CD8%	10.7853436366057	0.0141813688078528
u-OB	12.5901185544139	0.0157275027079905
TP	11.7508015135879	0.0166327383835928
IgA	12.078431372549	0.0192098415611772
Age	10.7688581314879	0.0246862897737973
u-TF	9.53060508916049	0.0292260575964768
total IgE	9.50114889997588	0.031701350765207
u-mALB	9.32162471705429	0.0370726785651338
u-TF/uCr	9.37547005825274	0.0374063657729909
sCr	8.86969904240766	0.046833659904481
RBP	9.0759386068477	0.0485648646933325
CD4%	8.94259078734885	0.0519834363485378
prolonged APTT	9.42373294346979	0.0549896875754343
u-β2MG	7.88877340915776	0.0564934285858293
Weight	8.86969904240766	0.060847475249307
Sfrs	6.93196054431565	0.0690539324382145
sCyC	6.51190395605884	0.0719624402251623
u-α1MG	7.37968486321153	0.0725716223835195
u-RBP	5.84543778801843	0.073388773980201
Myh1	8.86969904240766	0.0740026137898256
prolonged TT	8.20442818275636	0.0805914049087526
ALT	8.27984176126591	0.0814942006688716
Plec	5.70510835913313	0.091416095232061
24H u-Ca	9.26713947990544	0.097245233443556
FIB	8.02456174107274	0.111903227015353
HB	7.01419878296146	0.121380283458347
Tln1	6.58161334709322	0.126368998818502
u-mALB/uCr	7.06522791724405	0.135083078320496
UP/uCr	5.35830384785493	0.136678128462249
Ckap4	6.67863506376528	0.160906570107633
CD3%	7.10416666666667	0.161512744771273
Capzb	5.85321345097224	0.215813866875853
u-IgG	5.61290322580645	0.231413723143012
Flna	5.24569981445264	0.235540977873077
CD19%	5.82260869565217	0.237062367657111
Ppid	5.5634921941901	0.246083099581609
u-α1MG/uCr	5.56350972360848	0.251967572247333
Vcl	5.23187486789262	0.260434075317125
CD3-CD16+CD56+%	5.82260869565217	0.268099828015929
24H UP	5.39746835443038	0.268500621260334
Prdx1	3.83157894736842	0.270448617304391
IgG	5.89285714285714	0.282517430523107
Hs90a	4.10668744787028	0.318131978219147
Dsg1	4.38774223139548	0.343954468807933
GLB	5.20086898395722	0.361696770733511
PLT	4.58638605891153	0.466485279619118
ASO	4.08163265306123	0.525579568834238
UP	2.53250032620429	0.52809646045026
u-Ca/uCr	4.64852607709751	0.530588802607426
u-β2MG/uCr	3.69791271347249	0.563542163466214
CRP	3.4722153860289	0.577324813778094
IgM	3.79387755102041	0.649124217354963
Msn	3.29745872033024	0.690687047388514
TG	3.47196098920237	0.696350409579556
Aco2	2.7313428854888	0.732870716066876
u-IgG/uCr	3.16471568466096	0.733337459982797
u-Ca	4.64852607709751	0.734412345148466
sUREA	1.69509803921569	0.752734425276907
u-SG	3.06501547987616	0.801783347627163
Eno1	2.47415824915825	0.813265598086176
Ahnak	1.69509803921569	0.821403221143002
Psma1	1.87822497420021	0.857107731626841
u-RBP/uCr	1.82745686421605	0.920021986504723
