# Supplementary material for: Machine learning models for predicting steroid-resistant of nephrotic syndrome
Source: Front Immunol. 2023 Jan 26;14:1090241. doi: 10.3389/fimmu.2023.1090241 (PMC9911108; doi:10.3389/fimmu.2023.1090241)
Supplement: Supplementary file 1 [file Presentation_1.zip › Supplementary material/Supplementary Table 4.xlsx]

## Sheet: Sheet1
Supplementary Table 4.
cn	rcn	mac2	pvalue
UP/uCr_UP	x30_x12	26.3417136591479	0.000208594821208716
UP_UP/uCr	x12_x30	26.3417136591479	0.000434151146442319
Sfrs_u-mALB/uCr	x79_x24	21.6167762054859	0.000747454981288625
Eno1_prolonged APTT	x77_x47	21.9323199747735	0.000761248859761754
u-mALB/uCr_Sfrs	x24_x79	21.6167762054859	0.000896968762262935
prolonged APTT_Eno1	x47_x77	21.9323199747735	0.000922722408753103
ALT_prolonged APTT	x37_x47	22.5357649638803	0.000975824972510214
Weight_FIB	x3_x46	22.5635685308606	0.00110852341229999
UP/uCr_sCyC	x30_x41	19.4011255030181	0.00114864945663162
Psma1_UP/uCr	x70_x30	19.3370853569125	0.00116658734476702
FIB_Weight	x46_x3	22.5635685308606	0.00117225115988824
prolonged APTT_ALT	x47_x37	22.5357649638803	0.00127078466752166
sCyC_UP/uCr	x41_x30	19.4011255030181	0.00133140904239502
UP/uCr_u-RBP/uCr	x30_x28	18.2269033691063	0.00139756742961389
u-β2MG_CD4 %	x20_x59	20.0831842143444	0.00144370689890908
HB_UP/uCr	x7_x30	21.9500591946351	0.00168663186580346
UP/uCr_ALT	x30_x37	21.7778594154443	0.00174221677098169
CD4 %_u-β2MG	x59_x20	20.0831842143444	0.00175161033041742
prolonged APTT_u-RBP	x47_x22	18.8166284659025	0.00180538113755489
ALT_UP/uCr	x37_x30	21.7778594154444	0.00182464712634804
UP/uCr_Prdx1	x30_x76	17.5037736951506	0.00199790519295442
UP/uCr_Ahnak	x30_x78	17.8323757999559	0.00204499237675922
Plec_UP/uCr	x73_x30	17.8166712353801	0.00212063922670244
Vcl_UP/uCr	x66_x30	20.8351865909432	0.00217063877533179
u-mALB/uCr_Ckap4	x24_x68	20.0736463133641	0.00221740034412934
Tln1_UP/uCr	x63_x30	19.308870898838	0.00239911161980555
UP/uCr_Tln1	x30_x63	19.308870898838	0.0024351003040759
Prdx1_UP/uCr	x76_x30	17.5037736951506	0.00246566299267674
UP/uCr_Plec	x30_x73	17.8166712353801	0.00248209009072393
prolonged APTT_u-RBP/uCr	x47_x28	18.6566388248848	0.00253461090052958
prolonged APTT_prolonged APTT	x47_x47	15.6605940942427	0.00253720446126023
Ahnak_UP/uCr	x78_x30	17.8323757999559	0.00257279200169028
Dsg1_prolonged APTT	x69_x47	19.1339615973981	0.00259551609827362
Ppid_UP/uCr	x75_x30	20.4577714531889	0.00261880360015128
UP/uCr_UP/uCr	x30_x30	17.3796793326424	0.00268830617887491
u-RBP/uCr_prolonged APTT	x28_x47	18.6566388248848	0.00271328497781306
prolonged APTT_Flna	x47_x72	19.8146002788967	0.00273012800741358
UP/uCr_Ppid	x30_x75	20.4577714531889	0.00274268048943932
CRP_UP/uCr	x9_x30	20.6808748494298	0.00279015294352058
UP/uCr_HB	x30_x7	21.9500591946351	0.00282571702759603
Hs90a_UP/uCr	x74_x30	19.3340284621057	0.00291537201986258
UP/uCr_Hs90a	x30_x74	19.3340284621057	0.00301371512733419
UP/uCr_Vcl	x30_x66	20.8351865909432	0.00307314879117232
UP/uCr_CRP	x30_x9	20.6808748494298	0.00309453499525643
Flna_prolonged APTT	x72_x47	19.8146002788967	0.00314370940109667
UP/uCr_Msn	x30_x64	18.3483679149798	0.00324347134278643
sUREA_UP/uCr	x40_x30	17.8928715522301	0.00333071665639605
UP/uCr_Psma1	x30_x70	19.3370853569125	0.00337119522444466
24H UP_UP/uCr	x17_x30	19.4243851386709	0.00344463626414313
Ckap4_u-mALB/uCr	x68_x24	20.0736463133641	0.00347201102512037
UP/uCr_Eno1	x30_x77	18.234234072762	0.00350421401605202
Myh1_u-mALB/uCr	x65_x24	19.5685877436529	0.00351988944309122
Weight_UP/uCr	x3_x30	19.062996885242	0.00356826803067337
u-mALB/uCr_Myh1	x24_x65	19.5685877436529	0.00360341764282659
UP/uCr_PLT	x30_x8	19.7578695083726	0.00362440502420691
u-RBP/uCr_UP/uCr	x28_x30	18.2269033691063	0.00372861719337107
Tln1_Sfrs	x63_x79	18.2424712498951	0.00378056803364755
UP/uCr_Aco2	x30_x67	18.1921885680109	0.00383187953161866
prolonged APTT_Dsg1	x47_x69	19.1339615973981	0.00383293657429219
UP/uCr_Weight	x30_x3	19.062996885242	0.00389228224580175
u-RBP_prolonged APTT	x22_x47	18.8166284659025	0.00394763545079837
PLT_UP/uCr	x8_x30	19.7578695083726	0.00406447363746551
u-RBP_UP/uCr	x22_x30	17.1139015951208	0.00410432631710813
UP/uCr_sUREA	x30_x40	17.8928715522301	0.0046663699721967
Aco2_u-α1MG/uCr	x67_x25	18.4853522053983	0.00475494811505764
UP_prolonged APTT	x12_x47	17.9442222795551	0.00483043149213293
CD4 %_Ppid	x59_x75	18.3491743471582	0.0048544233673353
Ppid_CD4 %	x75_x59	18.3491743471582	0.0048741873035333
UP/uCr_24H UP	x30_x17	19.4243851386709	0.00502539238987041
UP/uCr_Flna	x30_x72	18.8960951678766	0.00502958008549971
prolonged TT_UP/uCr	x48_x30	18.9547793140382	0.00503310749191912
ALT_CD4 %	x37_x59	18.8428859447005	0.00525396555073297
Ckap4_UP/uCr	x68_x30	18.2671371116421	0.00537309431149482
Myh1_prolonged APTT	x65_x47	19.0963666773424	0.00542909858056285
prolonged APTT_FIB	x47_x46	19.7487979148879	0.0054968436341618
CD4 %_ALT	x59_x37	18.8428859447005	0.00567016668253493
FIB_ALT	x46_x37	18.9736004695996	0.00572693726132625
UP/uCr_Sfrs	x30_x79	17.7504034707982	0.00573875851292218
u-β2MG_GLB	x20_x36	18.1739219881501	0.00581672938058113
u-α1MG/uCr_Aco2	x25_x67	18.4853522053983	0.00582978575416481
UP/uCr_Dsg1	x30_x69	17.731993057356	0.00586479986432205
Sfrs_UP/uCr	x79_x30	17.7504034707982	0.00601933713149873
UP/uCr_GLB	x30_x36	18.2418347806135	0.00606771664253199
Flna_UP/uCr	x72_x30	18.8960951678766	0.00612952709822424
CD3 %_u-RBP/uCr	x58_x28	17.01687036666	0.00624182745827676
Sfrs_Tln1	x79_x63	18.2424712498951	0.00624632932848262
GLB_UP/uCr	x36_x30	18.2418347806135	0.00631860675980771
UP/uCr_FIB	x30_x46	17.6527313266444	0.00665133610243916
Aco2_UP/uCr	x67_x30	18.1921885680109	0.00670821813574983
prolonged APTT_Msn	x47_x64	18.7758467023173	0.00672998471179019
u-Ca_Tln1	x31_x63	21.1323200188524	0.00680696943229588
TG_UP/uCr	x42_x30	18.3543918063503	0.007003022617238
UP/uCr_u-RBP	x30_x22	17.1139015951208	0.00704233397384084
Eno1_UP/uCr	x77_x30	18.234234072762	0.007076236212478
UP/uCr_prolonged TT	x30_x48	18.9547793140382	0.00707900578601399
Dsg1_UP/uCr	x69_x30	17.731993057356	0.00708673887242261
Weight_prolonged APTT	x3_x47	18.2417362408227	0.00739759438308113
CD3 %_ALT	x58_x37	17.7835330782437	0.0074428109967855
Myh1_UP/uCr	x65_x30	18.3000499295113	0.00745067857073339
UP/uCr_Myh1	x30_x65	18.3000499295113	0.00750162886778823
UP/uCr_prolonged APTT	x30_x47	17.8407970882066	0.00766324737068642
FIB_prolonged APTT	x46_x47	19.7487979148879	0.00784601136039539
ALT_FIB	x37_x46	18.9736004695996	0.00791716166349454
Msn_prolonged APTT	x64_x47	18.7758467023173	0.00801667412987696
GLB_u-β2MG	x36_x20	18.1739219881501	0.00831891979804814
u-RBP_HB	x22_x7	16.2014813898303	0.00833195049633692
UP/uCr_Capzb	x30_x71	18.0710539445816	0.00870986217538316
UP/uCr_Ckap4	x30_x68	18.2671371116421	0.00883704476551424
Tln1_u-Ca	x63_x31	21.1323200188524	0.00894763943132305
sCyC_prolonged APTT	x41_x47	17.3291925465839	0.00902850185117408
CD3 %_FIB	x58_x46	17.5957943661336	0.00907361464831516
UP/uCr_u-SG	x30_x13	18.5949161864224	0.00907548301128973
UP/uCr_TG	x30_x42	18.3543918063503	0.00912949315757137
TG_Ckap4	x42_x68	17.7885393272141	0.00915908330764771
Myh1_CRP	x65_x9	17.2438432310723	0.00920144099278227
Msn_UP/uCr	x64_x30	18.3483679149798	0.00929770411221309
ALT_Weight	x37_x3	18.1428054408898	0.00942675164480363
u-SG_UP/uCr	x13_x30	18.5949161864224	0.0094322445217585
u-RBP/uCr_CD3 %	x28_x58	17.01687036666	0.00946734853094233
Weight_Myh1	x3_x65	17.1915212496482	0.00950325841798857
u-mALB/uCr_CD4 %	x24_x59	18.1464235624123	0.00970914671977938
u-α1MG_u-RBP/uCr	x19_x28	15.3160917592844	0.009836076568664
FIB_u-RBP	x46_x22	16.3564693859415	0.00992148064972673
Capzb_UP/uCr	x71_x30	18.0710539445816	0.0104465697483907
prolonged APTT_PLT	x47_x8	18.1908626893147	0.0105764637860167
prolonged APTT_Hs90a	x47_x74	16.6504643962848	0.0105962255316664
prolonged APTT_UP	x47_x12	17.9442222795551	0.0106320980460267
Ahnak_prolonged APTT	x78_x47	16.6504643962848	0.0108451569821188
prolonged APTT_Weight	x47_x3	18.2417362408227	0.0108587075242282
prolonged APTT_Prdx1	x47_x76	16.6504643962848	0.0109834703677491
FIB_CD3 %	x46_x58	17.5957943661336	0.0110244378760197
prolonged APTT_UP/uCr	x47_x30	17.8407970882066	0.0110823489579492
Tln1_u-Ca/uCr	x63_x33	20.0636541249133	0.0111835868027912
Ckap4_TG	x68_x42	17.7885393272141	0.0112006569038257
u-mALB/uCr_CD3 %	x24_x58	17.170157897118	0.0115488825131528
UP/uCr_u-IgG	x30_x23	14.9659803105243	0.0115626778978777
prolonged APTT_Plec	x47_x73	16.6504643962848	0.0116930585174871
Weight_ALT	x3_x37	18.1428054408898	0.0117265959686031
u-RBP_u-IgG	x22_x23	15.1087930078653	0.0117777357556004
prolonged APTT_sCyC	x47_x41	17.3291925465839	0.0118029616510518
CRP_Myh1	x9_x65	17.2438432310723	0.0120623671459971
prolonged APTT_Myh1	x47_x65	19.0963666773424	0.0120939291712888
ALT_CD3 %	x37_x58	17.7835330782437	0.0121706235470995
prolonged APTT_sUREA	x47_x40	15.9857814470818	0.012481271326443
u-RBP_Ppid	x22_x75	15.2767069167898	0.0125526418759344
UP/uCr_u-β2MG/uCr	x30_x26	15.4423399277925	0.0125725272595081
ALT_u-mALB/uCr	x37_x24	17.5135944700461	0.0127024597334074
Ckap4_prolonged APTT	x68_x47	17.5275360900561	0.0127392308493122
prolonged APTT_CD4 %	x47_x59	17.0261563406725	0.0128675649876342
u-SG_prolonged APTT	x13_x47	17.316224445411	0.0129849086633919
Prdx1_prolonged APTT	x76_x47	16.6504643962848	0.0130429196532338
prolonged APTT_HB	x47_x7	17.9442222795551	0.0130614114503258
Sfrs_Weight	x79_x3	16.4022916985021	0.013179183551428
CD4 %_u-mALB/uCr	x59_x24	18.1464235624123	0.0132033331430416
Tln1_u-RBP	x63_x22	15.0797886297376	0.0132041260571567
Tln1_24H u-Ca	x63_x32	19.4422348484848	0.0133169087734811
CD4 %_Hs90a	x59_x74	15.6889400921659	0.0134390218595906
FIB_CD19 %	x46_x57	16.7601770267822	0.0136165612300103
Ppid_CD3 %	x75_x58	16.4803229759646	0.0136421141048694
Plec_prolonged APTT	x73_x47	16.6504643962848	0.013648313386397
sCyC_FIB	x41_x46	16.2031935453607	0.0136778260422598
ALT_prolonged TT	x37_x48	18.0228426933295	0.0137280328975922
FIB_Sfrs	x46_x79	16.3535448115898	0.0139779136961634
u-RBP_FIB	x22_x46	16.3564693859415	0.0140192624647131
u-RBP_Tln1	x22_x63	15.0797886297376	0.014083694669854
prolonged APTT_Tln1	x47_x63	17.4403149138443	0.0140900214626713
PLT_prolonged APTT	x8_x47	18.1908626893147	0.014092289958712
sUREA_prolonged APTT	x40_x47	15.9857814470818	0.0141571729018788
prolonged TT_ALT	x48_x37	18.0228426933295	0.0142670127842209
u-IgG_FIB	x23_x46	16.3048342234878	0.0143249216804753
Sfrs_prolonged APTT	x79_x47	16.6504643962848	0.0143713411256268
Tln1_u-β2MG	x63_x20	16.5652051143038	0.0145940315560299
u-RBP_ALT	x22_x37	15.2339656082228	0.0147828187305521
CD4 %_prolonged APTT	x59_x47	17.0261563406725	0.0148197651389081
Weight_Sfrs	x3_x79	16.4022916985021	0.0149871169255048
FIB_GLB	x46_x36	17.3290198432314	0.0149913813836926
u-β2MG_Tln1	x20_x63	16.5652051143038	0.0150715059068648
FIB_UP/uCr	x46_x30	17.6527313266444	0.0152411265753788
u-mALB/uCr_ALT	x24_x37	17.5135944700461	0.0152482367429624
CD3 %_u-mALB/uCr	x58_x24	17.170157897118	0.0152545358871399
HB_prolonged APTT	x7_x47	17.9442222795551	0.0153018455447681
CD3 %_Ppid	x58_x75	16.4803229759646	0.015400156765617
Psma1_prolonged APTT	x70_x47	16.8124234328706	0.015454689988601
u-mALB/uCr_UP/uCr	x24_x30	15.914105650097	0.0154680934583734
FIB_CD4 %	x46_x59	16.5776209677419	0.015708406049624
u-IgG_u-RBP	x23_x22	15.1087930078653	0.0157756125516336
UP/uCr_u-IgG/uCr	x30_x29	14.8727568613652	0.0159361706599887
Tln1_Myh1	x63_x65	16.5442650528971	0.0159946666278613
HB_u-RBP	x7_x22	16.2014813898303	0.0161705734627598
prolonged APTT_Psma1	x47_x70	16.8124234328706	0.0162046884033955
prolonged APTT_Aco2	x47_x67	16.6504643962848	0.0163901379128323
UP/uCr_u-mALB/uCr	x30_x24	15.914105650097	0.0164037655134547
Myh1_Weight	x65_x3	17.1915212496482	0.0167981701213665
prolonged APTT_Ckap4	x47_x68	17.5275360900561	0.0168456106924032
UP/uCr_u-α1MG/uCr	x30_x25	15.2642858059172	0.0169262916868161
Sfrs_FIB	x79_x46	16.3535448115898	0.0169449731598139
u-IgG/uCr_UP/uCr	x29_x30	14.8727568613652	0.016997721072172
prolonged APTT_Sfrs	x47_x79	16.6504643962848	0.0172434613882868
u-β2MG/uCr_UP/uCr	x26_x30	15.4423399277925	0.0175418262491781
Ppid_u-RBP	x75_x22	15.2767069167898	0.0175503095616015
u-α1MG/uCr_CD4 %	x25_x59	16.5909706991301	0.0176207633864766
u-IgG_UP/uCr	x23_x30	14.9659803105243	0.0178030921893571
u-RBP/uCr_u-α1MG	x28_x19	15.3160917592844	0.0178377654547142
prolonged TT_prolonged APTT	x48_x47	17.759731476496	0.0179991260976534
prolonged APTT_TG	x47_x42	16.91725294202	0.0180188912799201
u-Ca/uCr_Tln1	x33_x63	20.0636541249133	0.0182424975851312
CD4 %_u-α1MG/uCr	x59_x25	16.5909706991301	0.0182950121714186
sCyC_Flna	x41_x72	14.7079968350977	0.0184251150170699
Tln1_prolonged APTT	x63_x47	17.4403149138443	0.0189224007020761
UP/uCr_u-α1MG	x30_x19	15.0564482024328	0.0189666378304686
u-mALB/uCr_Aco2	x24_x67	14.9034363268979	0.0190502203121575
Capzb_prolonged APTT	x71_x47	16.6504643962848	0.0191339160618127
prolonged APTT_Ahnak	x47_x78	16.6504643962848	0.0192168076091655
Hs90a_prolonged APTT	x74_x47	16.6504643962848	0.0192854290013199
Flna_sCyC	x72_x41	14.7079968350977	0.0193865844290739
ALT_u-RBP	x37_x22	15.2339656082228	0.0195290890400784
24H u-Ca_Tln1	x32_x63	19.4422348484848	0.0195811687871376
Hs90a_CD4 %	x74_x59	15.6889400921659	0.019864844759034
ALT_u-β2MG/uCr	x37_x26	15.8377894543022	0.0199142622637571
Aco2_prolonged APTT	x67_x47	16.6504643962848	0.0200667652995438
u-RBP_prolonged TT	x22_x48	14.2542201097403	0.0201332924878673
Ppid_prolonged APTT	x75_x47	16.5860406669129	0.0204418898218667
u-RBP_Flna	x22_x72	14.2421154953917	0.0204777725854888
HB_Myh1	x7_x65	17.1463389774363	0.0207643956564904
UP/uCr_u-β2MG	x30_x20	14.9882987382987	0.0208591536850288
CD19 %_Dsg1	x57_x69	14.9538304082484	0.0208658331339225
prolonged APTT_prolonged TT	x47_x48	17.759731476496	0.0209473186642723
CD4 %_CRP	x59_x9	15.5708365335381	0.020976273244021
FIB_sCyC	x46_x41	16.2031935453607	0.0210149613989264
Myh1_HB	x65_x7	17.1463389774363	0.0210321056592638
sCyC_Tln1	x41_x63	14.8591201186357	0.0211409091380198
u-RBP_u-RBP	x22_x22	9.58300550747443	0.0214442811853173
prolonged TT_u-RBP	x48_x22	14.2542201097403	0.0218614652383909
ALT_UP	x37_x12	15.8232921088503	0.0220809436160268
UP_ALT	x12_x37	15.8232921088503	0.0223634564473681
ASO_Tln1	x44_x63	17.3837209302326	0.0223834885704271
CRP_prolonged APTT	x9_x47	16.5149381326161	0.0223872466927844
FIB_u-IgG	x46_x23	16.3048342234878	0.022825709535452
CD19 %_FIB	x57_x46	16.7601770267822	0.0229257224041437
ALT_sCyC	x37_x41	15.5841952165482	0.0230106201847725
u-RBP_IgG	x22_x50	15.1120579225842	0.0231360031789799
sCyC_ALT	x41_x37	15.5841952165482	0.0231795313212473
u-α1MG/uCr_UP/uCr	x25_x30	15.2642858059172	0.0234143196398652
u-α1MG_prolonged APTT	x19_x47	15.9752579624225	0.023446016979165
CD4 %_FIB	x59_x46	16.5776209677419	0.0235389383475428
u-β2MG_UP/uCr	x20_x30	14.9882987382987	0.0239753819910183
FIB_FIB	x46_x46	11.9141281512605	0.0241262148348977
u-RBP_Sfrs	x22_x79	13.3033677807554	0.0244617925442726
Ppid_u-mALB/uCr	x75_x24	16.4344335327784	0.0245057481581909
sCyC_u-Ca	x41_x31	17.1534027777778	0.0245357732287625
u-β2MG_CD3 %	x20_x58	15.3477435855127	0.0247707925825345
TG_prolonged APTT	x42_x47	16.91725294202	0.0248231517184519
Tln1_ASO	x63_x44	17.3837209302326	0.0249335106946794
CRP_CD4 %	x9_x59	15.5708365335381	0.0252759267688034
prolonged APTT_Capzb	x47_x71	16.6504643962848	0.0253010729082887
GLB_FIB	x36_x46	17.3290198432314	0.0253278691786829
Ppid_CD19 %	x75_x57	15.6566126720404	0.0253456485100747
Flna_u-RBP	x72_x22	14.2421154953917	0.026266947924106
u-β2MG/uCr_ALT	x26_x37	15.8377894543022	0.0263660208942298
u-IgG_Weight	x23_x3	15.1734963193488	0.0265029956716759
Myh1_Tln1	x65_x63	16.5442650528971	0.0265847645758746
prolonged APTT_Vcl	x47_x66	15.6605940942427	0.0266975190802068
u-Ca_sCyC	x31_x41	17.1534027777778	0.0271696558761664
prolonged APTT_GLB	x47_x36	16.4434853651606	0.0273475014292124
u-mALB/uCr_CRP	x24_x9	16.123444065126	0.0274691916998113
CD3-CD16+CD56+ %_FIB	x61_x46	15.7065487107563	0.0275620974609306
Tln1_Flna	x63_x72	15.0774509803922	0.0276039129320874
u-IgG/uCr_u-RBP	x29_x22	14.0124207949309	0.0276233788851104
Sfrs_u-RBP	x79_x22	13.3033677807554	0.0277437646512209
IgG_sCyC	x50_x41	14.7657863393291	0.0277447021153355
prolonged APTT_CRP	x47_x9	16.5149381326161	0.0277606393145204
CD3 %_u-β2MG	x58_x20	15.3477435855127	0.0285376152306437
u-mALB/uCr_Ppid	x24_x75	16.4344335327784	0.0286655872046447
u-α1MG/uCr_Tln1	x25_x63	14.95392228739	0.0287224269495292
CRP_u-mALB/uCr	x9_x24	16.1234440651261	0.0291448813920869
u-α1MG_UP/uCr	x19_x30	15.0564482024328	0.0292367233507255
Plec_Weight	x73_x3	14.2698142414861	0.029244269025058
IgG_ALT	x50_x37	16.555369794679	0.0293888329426714
prolonged APTT_Ppid	x47_x75	16.5860406669129	0.0296731075940284
u-β2MG_ALT	x20_x37	15.4895665322581	0.0299835381092209
prolonged APTT_u-SG	x47_x13	17.316224445411	0.0300932535658539
Dsg1_CD19 %	x69_x57	14.9538304082484	0.0301713787896834
CD4 %_sCyC	x59_x41	14.2175275561722	0.0303536979649551
u-RBP_u-RBP/uCr	x22_x28	11.2423000641661	0.0303771147937658
ALT_u-β2MG	x37_x20	15.4895665322581	0.0305821215722858
Sfrs_sCyC	x79_x41	13.1278647822765	0.0306130238463367
Flna_Tln1	x72_x63	15.0774509803922	0.0313666400280338
u-RBP_u-IgG/uCr	x22_x29	14.0124207949309	0.032099561631579
Weight_Vcl	x3_x66	15.5353675198767	0.0321721762516666
sCyC_IgG	x41_x50	14.7657863393291	0.0321835495931573
CD19 %_ALT	x57_x37	15.4866315311617	0.0323427080660715
prolonged APTT_u-α1MG	x47_x19	15.9752579624225	0.0325299940604659
u-RBP_u-α1MG/uCr	x22_x25	14.2475571524135	0.032668253789433
IgG_Sfrs	x50_x79	14.9466019960616	0.0331310580931184
CD3 %_IgG	x58_x50	15.8596514347341	0.0331863543363334
sCyC_Capzb	x41_x71	14.1396025623364	0.033265924302536
Tln1_ALT	x63_x37	15.0955810686848	0.0332721600691545
Tln1_u-α1MG/uCr	x63_x25	14.95392228739	0.0334868443418007
ASO_CD3 %	x44_x58	12.6047058823529	0.0335123341061448
u-α1MG_u-RBP	x19_x22	13.472880351299	0.0336863540691927
HB_ALT	x7_x37	15.9110298692079	0.0337669999277873
u-β2MG_Sfrs	x20_x79	14.542876344086	0.0337855697795644
IgG_u-β2MG	x50_x20	15.2521645021645	0.0338105254761424
Sfrs_u-β2MG	x79_x20	14.542876344086	0.0339894369792227
Weight_u-RBP	x3_x22	13.7516129032258	0.0340766532437784
u-α1MG/uCr_u-RBP	x25_x22	14.2475571524135	0.0340831334832624
Hs90a_Sfrs	x74_x79	13.5019933768066	0.0340871836739142
Vcl_sCyC	x66_x41	14.6051277653919	0.0344683089520474
sCyC_HB	x41_x7	13.5693608547098	0.0347094675770094
GLB_Flna	x36_x72	15.1854489164087	0.0352636350286528
CD19 %_Ppid	x57_x75	15.6566126720404	0.0353386329435235
IgG_u-RBP	x50_x22	15.1120579225842	0.035343027408258
Sfrs_IgG	x79_x50	14.9466019960616	0.0353905432104634
Vcl_prolonged APTT	x66_x47	15.6605940942427	0.0355765711737715
24H u-Ca_UP	x32_x12	15.9788395061728	0.0357352135839007
Weight_u-IgG	x3_x23	15.1734963193488	0.0362507522641296
ALT_HB	x37_x7	15.9110298692079	0.0362771379103599
Tln1_sCyC	x63_x41	14.8591201186357	0.0366496712133605
u-β2MG_Vcl	x20_x66	14.6264123980858	0.0366717515907724
prolonged APTT_CD3-CD16+CD56+ %	x47_x61	15.2425234988196	0.0367672998116584
prolonged APTT_CD3 %	x47_x58	15.1029983264329	0.0368433277794267
FIB_CD3-CD16+CD56+ %	x46_x61	15.7065487107563	0.0369086920353846
sCyC_Sfrs	x41_x79	13.1278647822765	0.0370658343011734
Weight_Weight	x3_x3	10.7688581314879	0.0372641410577656
Vcl_Weight	x66_x3	15.5353675198767	0.0373522373133688
CD3-CD16+CD56+ %_ALT	x61_x37	15.3244880785414	0.0373819584052279
GLB_prolonged APTT	x36_x47	16.4434853651606	0.0375855407354194
CD3 %_u-α1MG/uCr	x58_x25	15.3669004207574	0.0377662423706429
u-RBP_Weight	x22_x3	13.7516129032258	0.0378574775736887
FIB_u-β2MG	x46_x20	15.3670688991896	0.0379576741200737
sCyC_CD4 %	x41_x59	14.2175275561722	0.03801640265
prolonged APTT_CD19 %	x47_x57	15.3387697856141	0.03818537862017
Flna_GLB	x72_x36	15.1854489164087	0.0381854074538741
CD3 %_prolonged APTT	x58_x47	15.1029983264329	0.0386406405624346
u-β2MG_FIB	x20_x46	15.3670688991896	0.038700424550202
FIB_Dsg1	x46_x69	14.9774909963986	0.0388857964481429
ALT_CD3-CD16+CD56+ %	x37_x61	15.3244880785414	0.0390494328013161
Ahnak_u-mALB/uCr	x78_x24	14.1495879387409	0.0393206925829712
ALT_Tln1	x37_x63	15.0955810686848	0.0393987369423639
IgG_CD3 %	x50_x58	15.8596514347341	0.0394120020526473
CD19 %_CD3 %	x57_x58	15.2076377479463	0.0395303256284694
u-β2MG_CD19 %	x20_x57	14.0803138210763	0.0395450633774001
ALT_IgG	x37_x50	16.555369794679	0.0399386023988928
u-α1MG/uCr_CD3 %	x25_x58	15.3669004207574	0.0406637660640845
u-β2MG/uCr_IgG	x26_x50	14.7518579736762	0.0408242024605643
u-Ca/uCr_u-mALB/uCr	x33_x24	16.9988635370225	0.0411518046606273
CD3 %_CD19 %	x58_x57	15.2076377479463	0.0412159193660478
u-α1MG/uCr_prolonged APTT	x25_x47	15.3257510922257	0.0413207601518649
UP_24H u-Ca	x12_x32	15.9788395061728	0.0416688027205531
Flna_FIB	x72_x46	15.0383541574525	0.0417022079922256
FIB_Flna	x46_x72	15.0383541574525	0.0417372063574289
HB_sCyC	x7_x41	13.5693608547098	0.0418404506147876
ALT_CD19 %	x37_x57	15.4866315311617	0.0419452631815248
Capzb_sCyC	x71_x41	14.1396025623364	0.0420955208965366
CD19 %_prolonged APTT	x57_x47	15.3387697856141	0.0421521711408565
u-mALB/uCr_Ahnak	x24_x78	14.1495879387409	0.0425104662355798
Msn_FIB	x64_x46	15.7762757958727	0.0427165696481781
u-RBP_u-α1MG	x22_x19	13.472880351299	0.0427618094606183
u-RBP_u-β2MG	x22_x20	13.032591559544	0.0428356710638691
Msn_Sfrs	x64_x79	14.0764280944576	0.0430508161483203
Aco2_u-mALB/uCr	x67_x24	14.9034363268979	0.0432182633271102
sCyC_Vcl	x41_x66	14.6051277653919	0.0432757828125109
IgM_FIB	x52_x46	15.7968680990063	0.043315794479969
FIB_IgM	x46_x52	15.7968680990063	0.0434743025246407
FIB_Msn	x46_x64	15.7762757958727	0.0435444184028888
TG_u-RBP	x42_x22	13.9789671607853	0.0438251993173097
CD4 %_Ckap4	x59_x68	15.2059591642925	0.0439258935657735
Tln1_IgG	x63_x50	15.0971421177167	0.0439684540059945
CD3 %_ASO	x58_x44	12.6047058823529	0.044066813396608
CD3-CD16+CD56+ %_prolonged APTT	x61_x47	15.2425234988196	0.0442240624908816
u-α1MG_u-mALB/uCr	x19_x24	14.6742500371637	0.0442465194918548
FIB_u-RBP/uCr	x46_x28	13.2775573572538	0.0443088113891621
u-α1MG/uCr_Psma1	x25_x70	14.3181192984106	0.0443307555525846
u-mALB/uCr_u-SG	x24_x13	15.3407449622875	0.0443935580707288
u-RBP/uCr_Sfrs	x28_x79	12.7092165898618	0.044517185729168
HB_Vcl	x7_x66	15.2483565884898	0.0448957624508928
UP/uCr_IgM	x30_x52	14.2720669036845	0.044990735787546
u-β2MG_prolonged APTT	x20_x47	14.9162949414938	0.0456055874044545
u-RBP_TG	x22_x42	13.9789671607853	0.0457595444318498
Weight_Plec	x3_x73	14.2698142414861	0.0457635228314968
Sfrs_Msn	x79_x64	14.0764280944576	0.0458889265643217
Sfrs_u-RBP/uCr	x79_x28	12.7092165898618	0.0460390881417873
IgG_UP/uCr	x50_x30	14.3485788721083	0.0460810884309824
IgG_CD3-CD16+CD56+ %	x50_x61	14.8086195286195	0.0462179968264876
u-α1MG_Vcl	x19_x66	14.7375424115055	0.0463410013112055
Flna_u-mALB/uCr	x72_x24	14.3245245310716	0.0463429356166233
24H UP_Tln1	x17_x63	15.0636288998358	0.0465430152822473
Weight_prolonged TT	x3_x48	14.9321173734704	0.047179720958738
prolonged APTT_u-β2MG	x47_x20	14.9162949414938	0.0473737981269163
UP_u-RBP	x12_x22	10.9888067752724	0.0474733295014518
u-mALB/uCr_u-α1MG	x24_x19	14.6742500371637	0.047793582336822
u-RBP/uCr_UP	x28_x12	11.8094208211144	0.0478480169878057
u-β2MG_IgG	x20_x50	15.2521645021645	0.047936994936549
Sfrs_Sfrs	x79_x79	9.03905581921489	0.048269371441935
u-RBP/uCr_FIB	x28_x46	13.2775573572538	0.0484552522388761
Ckap4_Tln1	x68_x63	14.7491620067039	0.0484629081338079
UP/uCr_IgG	x30_x50	14.3485788721083	0.0485463405154606
u-Ca_Prdx1	x31_x76	17.7600224278105	0.0485717879422458
Vcl_HB	x66_x7	15.2483565884898	0.0488596771232169
CRP_u-α1MG/uCr	x9_x25	14.7795943262097	0.049250266610013
CD4 %_Weight	x59_x3	14.4684559811828	0.0492738282565014
Aco2_CD19 %	x67_x57	14.0114111282662	0.0500096733023732
Msn_sCyC	x64_x41	13.5950071517969	0.0502701645242915
UP_FIB	x12_x46	14.3210573703165	0.0505190931151154
Vcl_Myh1	x66_x65	14.8846106760558	0.0505208409296383
UP_u-RBP/uCr	x12_x28	11.8094208211144	0.0505402168372013
Aco2_sCyC	x67_x41	12.5373933357127	0.0505517879833499
sCyC_Aco2	x41_x67	12.5373933357127	0.0505933851093903
CD19 %_u-β2MG	x57_x20	14.0803138210763	0.05094474092088
UP_u-mALB/uCr	x12_x24	13.0458261821425	0.0513216495513211
u-β2MG/uCr_u-RBP	x26_x22	12.2660558619463	0.0516666797685973
u-RBP_CRP	x22_x9	12.6331033602615	0.0517625778863867
u-RBP/uCr_u-mALB/uCr	x28_x24	12.7617698343505	0.0517982778855414
Capzb_u-RBP	x71_x22	13.070000073225	0.0520296106066699
CD3-CD16+CD56+ %_IgG	x61_x50	14.8086195286195	0.0520433551302607
FIB_CRP	x46_x9	14.4336999505685	0.0521219902697411
Vcl_u-β2MG	x66_x20	14.6264123980858	0.0522327418308433
u-β2MG/uCr_prolonged APTT	x26_x47	14.4706342469076	0.0524018458720007
CD3 %_CD3-CD16+CD56+ %	x58_x61	14.5565217391304	0.0525437916617036
Psma1_u-α1MG/uCr	x70_x25	14.3181192984106	0.0525465629444038
Dsg1_Flna	x69_x72	13.5525670794634	0.0528308373534865
IgM_UP/uCr	x52_x30	14.2720669036845	0.0528595391680051
u-SG_u-mALB/uCr	x13_x24	15.3407449622875	0.0529238148276898
Sfrs_24H UP	x79_x17	14.1741036741037	0.0529953812450702
Prdx1_Ckap4	x76_x68	13.4308805581729	0.053011944633135
ALT_u-IgG/uCr	x37_x29	14.4154920032529	0.0531718149594599
IgG_Tln1	x50_x63	15.0971421177167	0.0532544717951033
sCyC_24H u-Ca	x41_x32	14.9919413919414	0.0532985031366973
CD3 %_sCyC	x58_x41	13.1140871034322	0.0535743075158949
24H UP_Sfrs	x17_x79	14.1741036741037	0.0536330414072474
Ckap4_Prdx1	x68_x76	13.4308805581729	0.0537165613970264
Ckap4_CD4 %	x68_x59	15.2059591642925	0.0538781554273713
Weight_CD4 %	x3_x59	14.4684559811828	0.0541030925647289
IgG_u-β2MG/uCr	x50_x26	14.7518579736762	0.0542960258842441
u-β2MG_u-RBP	x20_x22	13.032591559544	0.054332274969823
Dsg1_FIB	x69_x46	14.9774909963986	0.0545557858068394
Plec_FIB	x73_x46	13.3567388493859	0.0546399336145749
Sfrs_Hs90a	x79_x74	13.5019933768066	0.0547075903641914
CD4 %_u-β2MG/uCr	x59_x26	14.2336558746921	0.0552873647364381
u-Ca/uCr_u-IgG/uCr	x33_x29	15.9072793936495	0.0554171458531759
u-α1MG_CD3 %	x19_x58	13.5202127465802	0.0555343801206347
CRP_u-RBP	x9_x22	12.6331033602615	0.0555865479143739
u-RBP_Capzb	x22_x71	13.070000073225	0.0556289948946966
sCyC_CD3 %	x41_x58	13.1140871034322	0.0557099199138235
Aco2_Myh1	x67_x65	14.0619404233955	0.0557294683710143
CD19 %_Aco2	x57_x67	14.0114111282662	0.0557446475368494
Myh1_Vcl	x65_x66	14.8846106760558	0.0564286896169137
Tln1_Ckap4	x63_x68	14.7491620067039	0.0565253525880501
sCyC_Msn	x41_x64	13.5950071517969	0.0566033951605461
Vcl_u-α1MG	x66_x19	14.7375424115055	0.056685190776911
u-Ca_UP/uCr	x31_x30	17.7377726158214	0.0566853415386153
prolonged APTT_u-mALB/uCr	x47_x24	14.8571901744569	0.0568517437540957
prolonged APTT_u-β2MG/uCr	x47_x26	14.4706342469076	0.0569467576156738
FIB_Plec	x46_x73	13.3567388493859	0.0571911313118644
Sfrs_Ppid	x79_x75	13.9243734251499	0.0574415003448242
Prdx1_u-Ca	x76_x31	17.7600224278105	0.0575129843371748
FIB_Ppid	x46_x75	14.3623693379791	0.0578831218715463
u-RBP/uCr_u-RBP	x28_x22	11.2423000641661	0.0579779220800539
prolonged APTT_u-α1MG/uCr	x47_x25	15.3257510922257	0.0583347645020002
u-mALB/uCr_u-Ca/uCr	x24_x33	16.9988635370225	0.0584510194679629
TG_sCyC	x42_x41	12.9294117647059	0.0590045520275738
FIB_UP	x46_x12	14.3210573703165	0.0591196620586938
Tln1_24H UP	x63_x17	15.0636288998358	0.0592548965661085
24H u-Ca_sCyC	x32_x41	14.9919413919414	0.0596497605405752
CD19 %_Hs90a	x57_x74	13.2046283309958	0.0596771360581824
u-IgG/uCr_prolonged APTT	x29_x47	14.2461826810647	0.0598502004178687
u-mALB/uCr_CD19 %	x24_x57	14.6235395428944	0.0598649011097468
prolonged TT_Weight	x48_x3	14.9321173734704	0.0600153797419533
u-mALB/uCr_Flna	x24_x72	14.3245245310716	0.0601771597610382
sCyC_sCyC	x41_x41	7.94133616284352	0.0604626509171441
Weight_u-IgG/uCr	x3_x29	13.7516129032258	0.060802169061399
UP/uCr_u-Ca	x30_x31	17.7377726158214	0.0608554015777137
ASO_24H u-Ca	x44_x32	15.7711365211365	0.0611096810297906
Prdx1_FIB	x76_x46	13.3567388493859	0.0614046394975902
CD3-CD16+CD56+ %_CD3 %	x61_x58	14.5565217391304	0.0614214721016559
Prdx1_u-mALB/uCr	x76_x24	13.1893367077132	0.0614288276705121
u-α1MG/uCr_CRP	x25_x9	14.7795943262097	0.0614581640492566
Flna_Dsg1	x72_x69	13.5525670794634	0.0615938996051477
CD3 %_u-α1MG	x58_x19	13.5202127465802	0.0616493455718283
Myh1_GLB	x65_x36	14.8182973653858	0.0620662639528655
CD4 %_CD3 %	x59_x58	14.4609819734345	0.062154993374627
IgM_ALT	x52_x37	14.7753901560624	0.0622313220539078
CD3 %_CD4 %	x58_x59	14.4609819734345	0.0624205664500685
Weight_u-mALB/uCr	x3_x24	14.1799660441426	0.0627537077955265
24H UP_u-β2MG	x17_x20	13.9895833333333	0.0630461365841507
Ppid_Sfrs	x75_x79	13.9243734251499	0.0630538925122646
Tln1_u-mALB/uCr	x63_x24	14.4415674266311	0.063347451319593
Dsg1_Capzb	x69_x71	13.6524432194786	0.0634292025958802
FIB_u-α1MG/uCr	x46_x25	14.7540588284701	0.0635079390311892
IgM_prolonged APTT	x52_x47	14.9490683229814	0.0635331608378982
sCyC_TG	x41_x42	12.9294117647059	0.0639442807736026
u-β2MG/uCr_CD4 %	x26_x59	14.2336558746921	0.0641519162924949
ASO_UP/uCr	x44_x30	15	0.0641856862340947
Capzb_Dsg1	x71_x69	13.6524432194786	0.0644042709791204
u-RBP_u-β2MG/uCr	x22_x26	12.2660558619463	0.0645136290220479
Weight_sCyC	x3_x41	12.5017717930546	0.064668484215813
CD19 %_u-mALB/uCr	x57_x24	14.6235395428944	0.0649693342261883
Ppid_u-RBP/uCr	x75_x28	12.6403387377768	0.0652987926857603
IgG_u-mALB/uCr	x50_x24	14.4025890775891	0.0655269987485825
prolonged TT_u-β2MG	x48_x20	13.7225009481352	0.0656333076174175
Sfrs_UP	x79_x12	12.2015570934256	0.0658334396648921
Myh1_Aco2	x65_x67	14.0619404233955	0.0659392173677869
u-RBP_UP	x22_x12	10.9888067752724	0.0661023894632077
Hs90a_FIB	x74_x46	13.3567388493859	0.066449202794872
sCyC_Plec	x41_x73	10.0861628435158	0.0664614804316102
u-mALB/uCr_Tln1	x24_x63	14.4415674266311	0.0668374797351587
Sfrs_ALT	x79_x37	13.4684855643488	0.066891623886986
TG_IgG	x42_x50	14.7804224112384	0.0669977088571889
Ahnak_FIB	x78_x46	13.3567388493859	0.0672805679961725
HB_u-mALB/uCr	x7_x24	13.8453151528014	0.0675110737097479
u-mALB/uCr_prolonged APTT	x24_x47	14.8571901744569	0.0679159447633588
Sfrs_u-IgG	x79_x23	12.6413169923395	0.068016969696423
CD4 %_u-RBP/uCr	x59_x28	12.2844319775596	0.0683404081014398
Weight_Hs90a	x3_x74	13.7611283109735	0.0687604542203712
Plec_sCyC	x73_x41	10.0861628435158	0.0691857986176571
Tln1_Capzb	x63_x71	13.9978984895394	0.0691978424561844
Aco2_u-α1MG	x67_x19	13.7303259555081	0.0693263075827191
sUREA_u-mALB/uCr	x40_x24	11.3569635020456	0.0696925343373903
prolonged APTT_u-IgG/uCr	x47_x29	14.2461826810647	0.0697844937240011
u-mALB/uCr_HB	x24_x7	13.8453151528014	0.0699881169596219
Sfrs_IgM	x79_x52	13.5711996336996	0.0701556895547996
CRP_FIB	x9_x46	14.4336999505685	0.0704563093426168
u-IgG_prolonged APTT	x23_x47	13.4781553177298	0.0708588615905583
u-α1MG/uCr_ALT	x25_x37	14.3985429396853	0.070885228120373
u-mALB/uCr_sUREA	x24_x40	11.3569635020456	0.0712000275478846
sCyC_Weight	x41_x3	12.5017717930546	0.0712534654023654
Hs90a_CD19 %	x74_x57	13.2046283309958	0.0713419365720507
FIB_sUREA	x46_x40	12.1242336220202	0.0714620604293199
Psma1_FIB	x70_x46	13.3567388493859	0.0718484250402147
IgG_FIB	x50_x46	14.4149271245059	0.0719379539526032
u-mALB/uCr_ASO	x24_x44	14.5889068825911	0.0719380612987592
CRP_Vcl	x9_x66	13.832786676837	0.0719575311619867
u-RBP_sCyC	x22_x41	10.3193274682307	0.0721152258091802
Weight_u-β2MG	x3_x20	13.7516129032258	0.072598811151812
Hs90a_Myh1	x74_x65	12.8797143259218	0.0730925666338801
u-mALB/uCr_UP	x24_x12	13.0458261821425	0.0735074636889226
ASO_u-mALB/uCr	x44_x24	14.5889068825911	0.0735964093278452
FIB_Prdx1	x46_x76	13.3567388493859	0.0735996803058021
u-mALB/uCr_u-mALB/uCr	x24_x24	9.5259257068128	0.0740577827857159
u-mALB/uCr_u-RBP/uCr	x24_x28	12.7617698343505	0.0742292992347936
u-IgG_Sfrs	x23_x79	12.6413169923395	0.0744897258512748
Ppid_FIB	x75_x46	14.3623693379791	0.0747642921525204
u-IgG/uCr_Weight	x29_x3	13.7516129032258	0.0752150946442159
ALT_Sfrs	x37_x79	13.4684855643488	0.0752396083707866
u-β2MG_24H UP	x20_x17	13.9895833333333	0.0753318760476318
IgM_Sfrs	x52_x79	13.5711996336996	0.0754151590284424
CD4 %_CD4 %	x59_x59	9.18256445831888	0.075430034036418
Capzb_CD4 %	x71_x59	13.6131512416795	0.0755026948526023
u-Ca/uCr_UP/uCr	x33_x30	16.1812442300247	0.0755314229193883
IgG_TG	x50_x42	14.7804224112384	0.0755624336929572
u-mALB/uCr_Weight	x24_x3	14.1799660441426	0.0755637530512233
sUREA_FIB	x40_x46	12.1242336220202	0.0756147230139846
u-α1MG/uCr_FIB	x25_x46	14.7540588284701	0.0757243746110138
Msn_HB	x64_x7	13.2912874878819	0.0760276416893373
u-RBP/uCr_Ppid	x28_x75	12.6403387377768	0.0761187464217485
u-IgG/uCr_u-Ca/uCr	x29_x33	15.9072793936496	0.0762451001285214
Capzb_Vcl	x71_x66	13.1632266941864	0.0764329643987083
u-mALB/uCr_24H u-Ca	x24_x32	16.3514814814815	0.0764488050527425
Capzb_Tln1	x71_x63	13.9978984895394	0.0765334022619858
Prdx1_24H UP	x76_x17	12.9607944832945	0.076724206375955
24H UP_Prdx1	x17_x76	12.9607944832945	0.0767308493789879
sUREA_u-RBP	x40_x22	10.0267537122376	0.0768144623018506
u-RBP_Ckap4	x22_x68	12.1375295898554	0.0769705668171344
Prdx1_sCyC	x76_x41	10.0861628435158	0.0770958584806138
u-β2MG_prolonged TT	x20_x48	13.7225009481352	0.0771858044182959
Hs90a_Weight	x74_x3	13.7611283109735	0.0771943430574998
HB_Msn	x7_x64	13.2912874878819	0.0772899017914902
u-mALB/uCr_Prdx1	x24_x76	13.1893367077132	0.0773716304005856
ALT_IgM	x37_x52	14.7753901560624	0.0774707728364816
u-β2MG_u-mALB/uCr	x20_x24	13.1961922037175	0.0775061049916252
Flna_Prdx1	x72_x76	11.9798837139738	0.0775386497670705
GLB_Myh1	x36_x65	14.8182973653858	0.0779921940277739
Prdx1_Flna	x76_x72	11.9798837139738	0.0784132568956741
Ckap4_u-RBP	x68_x22	12.1375295898554	0.0784620431543434
u-RBP/uCr_CD4 %	x28_x59	12.2844319775596	0.0786233935580372
ALT_u-α1MG/uCr	x37_x25	14.3985429396853	0.0787780613675565
Ahnak_Tln1	x78_x63	12.0711238043429	0.079164620222495
u-β2MG_Weight	x20_x3	13.7516129032258	0.0796924276537504
UP/uCr_u-Ca/uCr	x30_x33	16.1812442300247	0.0797158427790334
prolonged APTT_IgM	x47_x52	14.9490683229814	0.0799614694028092
UP/uCr_ASO	x30_x44	15	0.0803029855682109
24H u-Ca_ASO	x32_x44	15.7711365211365	0.0804462634723713
UP_Sfrs	x12_x79	12.2015570934256	0.0805541010797089
u-mALB/uCr_IgG	x24_x50	14.4025890775891	0.0807131974833739
FIB_Aco2	x46_x67	13.3567388493859	0.0807191030801676
CD3 %_Flna	x58_x72	13.0208620531201	0.0807589336230475
Vcl_CRP	x66_x9	13.832786676837	0.0810778025980919
FIB_Psma1	x46_x70	13.3567388493859	0.0813344165436972
Prdx1_Sfrs	x76_x79	11.5633185075364	0.0815243044897407
Psma1_Weight	x70_x3	13.3175541795666	0.0831348615897917
Weight_Flna	x3_x72	13.2014586132368	0.0833178729037362
FIB_Ahnak	x46_x78	13.3567388493859	0.0836562147104341
Sfrs_Aco2	x79_x67	12.4745442036464	0.0838595214106313
u-α1MG_Aco2	x19_x67	13.7303259555081	0.0838699721739808
CD3 %_Weight	x58_x3	13.8994565217391	0.0839796126247633
FIB_Hs90a	x46_x74	13.3567388493859	0.0839898577228924
PLT_sCyC	x8_x41	12.3594781544396	0.0840594154385431
Weight_Dsg1	x3_x69	13.5317572004878	0.0846851827318728
Sfrs_u-α1MG/uCr	x79_x25	13.2421082949309	0.0848297553508311
sCyC_prolonged TT	x41_x48	12.1619284415774	0.0848861709056369
Ahnak_sCyC	x78_x41	10.0861628435158	0.0854413102107602
u-IgG_sCyC	x23_x41	11.0430601430262	0.0855230861303562
Plec_u-RBP	x73_x22	10.0267537122376	0.0855564181316705
u-α1MG/uCr_Sfrs	x25_x79	13.2421082949309	0.0861558689331187
Sfrs_Prdx1	x79_x76	11.5633185075364	0.0864560916833844
u-Ca/uCr_CD19 %	x33_x57	12.312091503268	0.0873331485821871
u-β2MG/uCr_HB	x26_x7	13.0193526231833	0.0873518370382622
HB_u-β2MG/uCr	x7_x26	13.0193526231833	0.0874111642069103
IgM_Ppid	x52_x75	14.3057386468101	0.0874342147014305
Aco2_Sfrs	x67_x79	12.4745442036464	0.0875197708434761
Sfrs_CRP	x79_x9	12.5069862713826	0.0875555252310677
Dsg1_Weight	x69_x3	13.5317572004878	0.0877494873087153
Weight_CD3 %	x3_x58	13.8994565217391	0.0881720124416025
Ahnak_Sfrs	x78_x79	11.202654762129	0.0882535264942604
u-IgG/uCr_ALT	x29_x37	14.4154920032529	0.0882772601029623
FIB_IgG	x46_x50	14.4149271245059	0.0892353089555545
sCyC_PLT	x41_x8	12.3594781544396	0.089336617671656
sCyC_Ahnak	x41_x78	10.0861628435158	0.0895255273472239
PLT_FIB	x8_x46	14.1082603254068	0.0895733842429071
IgG_prolonged APTT	x50_x47	14.4738528502106	0.0900336608875889
Flna_CD3 %	x72_x58	13.0208620531201	0.0901442149183264
GLB_IgG	x36_x50	14.4035401570048	0.0903591749764841
CD4 %_Capzb	x59_x71	13.6131512416795	0.0910048324512967
prolonged APTT_u-IgG	x47_x23	13.4781553177298	0.0913023292013193
sCyC_Myh1	x41_x65	12.2365082396595	0.0913182527369515
Ppid_Weight	x75_x3	13.8447572515114	0.0916640677572007
GLB_u-RBP	x36_x22	12.2852568952473	0.09169793014979
u-mALB/uCr_u-β2MG	x24_x20	13.1961922037175	0.0917916416101082
u-α1MG/uCr_Capzb	x25_x71	13.3937922662862	0.0921881034680728
u-RBP_GLB	x22_x36	12.2852568952473	0.0922899004367043
HB_u-β2MG	x7_x20	13.0193526231833	0.0933836961585636
u-β2MG_Aco2	x20_x67	12.7295555538931	0.0936145060588413
FIB_PLT	x46_x8	14.1082603254068	0.094157212663075
sCyC_u-RBP	x41_x22	10.3193274682307	0.094253981113115
u-RBP_Vcl	x22_x66	11.911556802244	0.0942714696263853
Weight_Psma1	x3_x70	13.3175541795666	0.0948409968872974
CD19 %_u-Ca/uCr	x57_x33	12.312091503268	0.0948420880366032
Ppid_IgM	x75_x52	14.3057386468101	0.0951005393961694
Weight_Ppid	x3_x75	13.8447572515114	0.0958615027396269
FIB_prolonged TT	x46_x48	14.1769674498759	0.0965244321519886
u-mALB/uCr_u-RBP	x24_x22	11.8855929552025	0.0967841519108452
sCyC_CRP	x41_x9	11.2131198633299	0.0970407346835273
u-RBP_sUREA	x22_x40	10.0267537122376	0.0971637836293641
24H u-Ca_Sfrs	x32_x79	15.9357239057239	0.0972009902149691
Tln1_Tln1	x63_x63	8.20442818275636	0.0972102554822699
Sfrs_Ahnak	x79_x78	11.202654762129	0.0977396912388187
Tln1_Ahnak	x63_x78	12.0711238043429	0.09853815320936
prolonged TT_sCyC	x48_x41	12.1619284415774	0.0991975454640531
Aco2_FIB	x67_x46	13.3567388493859	0.0992826857070388
Vcl_CD4 %	x66_x59	12.8757597007948	0.099416094934578
prolonged APTT_IgG	x47_x50	14.4738528502106	0.0995089222586992
u-RBP_u-mALB/uCr	x22_x24	11.8855929552025	0.0997032761334699
u-RBP_Plec	x22_x73	10.0267537122376	0.100005421264883
CD3 %_CD3 %	x58_x58	9.00222388426408	0.100480667659538
Myh1_sCyC	x65_x41	12.2365082396595	0.100682295901962
Weight_HB	x3_x7	13.5317572004878	0.101166101982884
u-RBP/uCr_Weight	x28_x3	11.9689705710786	0.101250208188215
Weight_UP	x3_x12	12.825784049527	0.101523804868159
Prdx1_CD4 %	x76_x59	11.8829707426857	0.101567825174767
FIB_u-mALB/uCr	x46_x24	13.5936296278042	0.101593268465742
ALT_Flna	x37_x72	13.4293085655315	0.10169434948116
u-RBP/uCr_u-IgG/uCr	x28_x29	11.2835949764521	0.101897067231134
24H UP_u-mALB/uCr	x17_x24	12.9898924027249	0.102012531048515
u-β2MG_HB	x20_x7	13.0193526231833	0.102244312706726
IgG_GLB	x50_x36	14.4035401570048	0.102797078515909
24H u-Ca_u-mALB/uCr	x32_x24	16.3514814814815	0.102975269611944
HB_Weight	x7_x3	13.5317572004879	0.10417486919144
Sfrs_u-IgG/uCr	x79_x29	12.26228439763	0.104185354051418
CD4 %_Prdx1	x59_x76	11.8829707426857	0.10447600853047
HB_24H UP	x7_x17	13.3463135014523	0.104483319451527
Vcl_Capzb	x66_x71	13.1632266941864	0.104927022060019
Myh1_Hs90a	x65_x74	12.8797143259218	0.105883373628272
Sfrs_sUREA	x79_x40	10.1413790748498	0.106568839731443
FIB_u-β2MG/uCr	x46_x26	12.8310160427807	0.106582715476224
u-mALB/uCr_Psma1	x24_x70	12.5133144028666	0.10666516054684
Eno1_FIB	x77_x46	13.3567388493859	0.10719684849975
Vcl_Plec	x66_x73	11.323719515507	0.107354089945538
Myh1_Myh1	x65_x65	8.86969904240766	0.108073026331204
UP_Weight	x12_x3	12.825784049527	0.108292788568082
CD4 %_Aco2	x59_x67	12.3084677419355	0.108611533781645
sCyC_Ppid	x41_x75	11.563156512605	0.108677732447476
Capzb_u-α1MG/uCr	x71_x25	13.3937922662862	0.108679210143558
Hs90a_IgG	x74_x50	12.6381847475832	0.108934122362157
Sfrs_Ckap4	x79_x68	12.2716496622572	0.109339533165167
Vcl_u-RBP	x66_x22	11.911556802244	0.109411835433461
u-IgG/uCr_Sfrs	x29_x79	12.26228439763	0.109639920870317
prolonged TT_FIB	x48_x46	14.1769674498759	0.109674642409408
u-IgG/uCr_u-β2MG	x29_x20	12.487658726642	0.109773864782857
IgM_u-RBP	x52_x22	11.475	0.109927749965884
Weight_IgG	x3_x50	13.9061668145519	0.109953669860068
CRP_Sfrs	x9_x79	12.5069862713826	0.109955155960793
Sfrs_24H u-Ca	x79_x32	15.9357239057239	0.11004823163279
CD19 %_Plec	x57_x73	11.4470046082949	0.110164159884621
FIB_Eno1	x46_x77	13.3567388493859	0.110450742690499
Flna_Weight	x72_x3	13.2014586132368	0.110457070979356
u-α1MG/uCr_CD19 %	x25_x57	12.8519202722411	0.110466357084598
Ppid_Plec	x75_x73	11.5579827729799	0.110512275098745
u-mALB/uCr_FIB	x24_x46	13.5936296278042	0.110651214854478
Ppid_Tln1	x75_x63	13.2298099369216	0.110928460776877
CD4 %_Vcl	x59_x66	12.8757597007948	0.111343112987221
u-RBP_Psma1	x22_x70	10.3881173345307	0.111991641481911
FIB_24H UP	x46_x17	13.8798887122417	0.112390190082745
IgG_Weight	x50_x3	13.9061668145519	0.112578878203778
IgG_IgG	x50_x50	9.12215997510115	0.112585386464993
sCyC_u-IgG	x41_x23	11.0430601430262	0.112614277495321
sUREA_Sfrs	x40_x79	10.1413790748498	0.112749090643875
sCyC_Prdx1	x41_x76	10.0861628435158	0.113268677945635
IgG_IgM	x50_x52	13.8578431372549	0.113361719709508
u-β2MG/uCr_FIB	x26_x46	12.8310160427807	0.113364932514355
FIB_Myh1	x46_x65	13.5668443201456	0.113471717452532
IgG_Ckap4	x50_x68	13.7225422427035	0.113589121393577
CD4 %_Msn	x59_x64	12.9339846980976	0.113688720613275
Ahnak_24H u-Ca	x78_x32	15.1763888888889	0.113716337516404
CD4 %_CD19 %	x59_x57	13.2048845817208	0.114145223421735
Tln1_Ppid	x63_x75	13.2298099369216	0.114711473158483
Tln1_u-α1MG	x63_x19	12.841695051092	0.115077018959606
IgM_IgG	x52_x50	13.8578431372549	0.115127770504886
HB_HB	x7_x7	8.86969904240766	0.115141023573313
Weight_Ckap4	x3_x68	13.759702207739	0.115433382441332
Ckap4_Weight	x68_x3	13.759702207739	0.115520159221798
sUREA_Weight	x40_x3	10.7688581314879	0.115551616013204
Psma1_sCyC	x70_x41	10.0861628435158	0.11571258061239
24H u-Ca_Vcl	x32_x66	15.4739037888463	0.115797555024352
Myh1_Dsg1	x65_x69	12.8797143259218	0.11672192356496
Msn_CD4 %	x64_x59	12.9339846980976	0.116924732795295
Aco2_u-β2MG	x67_x20	12.7295555538931	0.117328404482794
Plec_Vcl	x73_x66	11.323719515507	0.117348363788398
CD4 %_Eno1	x59_x77	12.3385110440172	0.117516276157228
Dsg1_u-IgG	x69_x23	12.2041117673785	0.117643895279333
u-IgG/uCr_u-RBP/uCr	x29_x28	11.2835949764521	0.11793564789823
CD3-CD16+CD56+ %_24H UP	x61_x17	12.5893009037746	0.118290528987412
FIB_u-Ca/uCr	x46_x33	14.8005709876543	0.118666944057259
u-RBP/uCr_HB	x28_x7	11.2423000641661	0.119404764563434
sCyC_sUREA	x41_x40	8.80108207666628	0.120077534065993
FIB_HB	x46_x7	14.0619041734341	0.120168204682628
u-IgG_Dsg1	x23_x69	12.2041117673785	0.120283684299772
Plec_CD19 %	x73_x57	11.4470046082949	0.120583426750447
Weight_sUREA	x3_x40	10.7688581314879	0.120588226957512
u-RBP/uCr_Capzb	x28_x71	11.4816326530612	0.120610604294288
24H UP_FIB	x17_x46	13.8798887122417	0.120643829489007
Weight_u-RBP/uCr	x3_x28	11.9689705710786	0.120730941739037
Ckap4_IgG	x68_x50	13.7225422427035	0.120870226542013
CD19 %_CD4 %	x57_x59	13.2048845817208	0.120946470396898
HB_FIB	x7_x46	14.0619041734341	0.121145044307612
24H UP_HB	x17_x7	13.3463135014523	0.121401167780763
Flna_Vcl	x72_x66	12.3062865497076	0.12149054148275
Aco2_CD4 %	x67_x59	12.3084677419355	0.121543078296452
u-RBP_CD3-CD16+CD56+ %	x22_x61	10.9349676687524	0.12170698575404
24H UP_prolonged APTT	x17_x47	13.4707040035987	0.122366403620627
prolonged TT_Vcl	x48_x66	13.066565791798	0.122739649852632
Vcl_prolonged TT	x66_x48	13.066565791798	0.123106723702481
Eno1_CD4 %	x77_x59	12.3385110440172	0.123905636450135
u-IgG_ALT	x23_x37	12.7903522401116	0.123933191850763
24H u-Ca_Ahnak	x32_x78	15.1763888888889	0.124014955960792
Flna_ALT	x72_x37	13.4293085655315	0.124874994951332
CRP_sCyC	x9_x41	11.2131198633299	0.125651401385961
Vcl_24H u-Ca	x66_x32	15.4739037888463	0.12577487978076
u-IgG/uCr_Tln1	x29_x63	12.1170684540535	0.126032181967582
Capzb_u-RBP/uCr	x71_x28	11.4816326530612	0.126147820195741
CD19 %_HB	x57_x7	12.74328327575	0.126387183008207
FIB_Capzb	x46_x71	13.3567388493859	0.126439540940124
IgM_sCyC	x52_x41	11.5702975478469	0.126644140805028
CD3-CD16+CD56+ %_u-RBP	x61_x22	10.9349676687524	0.126650586442542
Hs90a_u-IgG/uCr	x74_x29	11.457773275112	0.12669943240355
sCyC_u-α1MG	x41_x19	10.8679095944785	0.127767256928183
u-IgG/uCr_sCyC	x29_x41	10.726445011489	0.127877134645519
Dsg1_Myh1	x69_x65	12.8797143259218	0.127930736313056
Psma1_u-β2MG	x70_x20	11.6358837734846	0.12797378854805
u-mALB/uCr_24H UP	x24_x17	12.9898924027249	0.128419794427022
Psma1_u-RBP	x70_x22	10.3881173345307	0.128559229451591
Flna_Flna	x72_x72	7.46359649122807	0.128890268354598
24H UP_CD4 %	x17_x59	12.6860584454167	0.128933826860225
sCyC_u-IgG/uCr	x41_x29	10.726445011489	0.129402266807307
Dsg1_Tln1	x69_x63	12.6611216655721	0.129671231629425
u-Ca/uCr_FIB	x33_x46	14.8005709876543	0.129759182226832
Sfrs_GLB	x79_x36	12.4877373548061	0.129798788276823
Myh1_FIB	x65_x46	13.5668443201456	0.130234687780911
Vcl_Flna	x66_x72	12.3062865497076	0.130426982792386
Vcl_Sfrs	x66_x79	11.5460867093812	0.130663418387509
Tln1_Plec	x63_x73	10.8302768900429	0.130846310308355
HB_u-IgG	x7_x23	11.5646807109941	0.130930346557882
u-β2MG_u-IgG/uCr	x20_x29	12.487658726642	0.131175506381452
Ckap4_Sfrs	x68_x79	12.2716496622572	0.131361995033317
u-α1MG_Tln1	x19_x63	12.841695051092	0.131626897018598
Plec_Tln1	x73_x63	10.8302768900429	0.131670416552636
CD4 %_24H UP	x59_x17	12.6860584454167	0.132063644775994
u-α1MG_CD19 %	x19_x57	12.3124528697109	0.132221053840046
u-α1MG_u-β2MG/uCr	x19_x26	12.0936777871655	0.132280535723082
ALT_u-IgG	x37_x23	12.7903522401116	0.132306715138712
u-β2MG_Capzb	x20_x71	12.0855217363282	0.132365746500373
IgG_Hs90a	x50_x74	12.6381847475832	0.132665433289543
Ahnak_Weight	x78_x3	11.5215707302555	0.132780368385945
u-mALB/uCr_Vcl	x24_x66	12.5528882220555	0.13287567499853
HB_Prdx1	x7_x76	10.5522094005066	0.132962788752374
GLB_Sfrs	x36_x79	12.4877373548061	0.133542931249911
Psma1_u-mALB/uCr	x70_x24	12.5133144028666	0.133731165798469
HB_u-RBP/uCr	x7_x28	11.2423000641661	0.133819135267102
Ppid_Vcl	x75_x66	12.3654870674828	0.134313689207258
sCyC_IgM	x41_x52	11.5702975478469	0.134511606019592
u-RBP/uCr_Tln1	x28_x63	10.8940578957617	0.134516623230661
Plec_u-mALB/uCr	x73_x24	10.8352419354839	0.135028902762089
Capzb_FIB	x71_x46	13.3567388493859	0.135164272848531
ALT_u-SG	x37_x13	13.3767305125167	0.135903980044524
Tln1_Dsg1	x63_x69	12.6611216655721	0.136040882664541
Plec_Ppid	x73_x75	11.5579827729799	0.136153853286065
Msn_PLT	x64_x8	13.0529062219115	0.136190409120503
24H UP_CD3-CD16+CD56+ %	x17_x61	12.5893009037746	0.136258189415013
Ppid_sCyC	x75_x41	11.563156512605	0.136503856707568
Ahnak_u-RBP	x78_x22	10.0267537122376	0.136669370453179
ASO_sCyC	x44_x41	11.0061538461538	0.136790987616897
sCyC_Hs90a	x41_x74	10.0861628435158	0.137155026652614
u-mALB/uCr_sCyC	x24_x41	10.8554387547936	0.137860132010807
ALT_Plec	x37_x73	11.4008255933953	0.138091812431323
Sfrs_Vcl	x79_x66	11.5460867093812	0.138122540819888
u-RBP_IgM	x22_x52	11.475	0.138188970641447
PLT_ALT	x8_x37	13.1855219202691	0.138402352087757
u-Ca/uCr_sCyC	x33_x41	11.7161788617886	0.138540228625974
TG_IgM	x42_x52	13.3899555423011	0.138742181849477
u-α1MG_u-β2MG	x19_x20	12.0438603969174	0.139017858659024
sCyC_Psma1	x41_x70	10.0861628435158	0.139159495626647
Weight_Ahnak	x3_x78	11.5215707302555	0.139401979392147
Msn_ASO	x64_x44	12.9076086956522	0.139403553069166
sCyC_Ckap4	x41_x68	11.1966368345822	0.140440713087279
sUREA_sCyC	x40_x41	8.80108207666628	0.14050999833884
u-RBP/uCr_ALT	x28_x37	11.4598807677313	0.140930443541622
CD4 %_Plec	x59_x73	10.6451612903226	0.141445046076289
u-mALB/uCr_Plec	x24_x73	10.8352419354839	0.141482580908327
u-RBP_Prdx1	x22_x76	10.0267537122376	0.14168580228498
u-β2MG_sCyC	x20_x41	10.726445011489	0.142048891593931
Tln1_Weight	x63_x3	12.3872607712155	0.142281528784152
u-β2MG_u-α1MG	x20_x19	12.0438603969174	0.14317132427148
PLT_IgG	x8_x50	12.8333129991127	0.143238771470963
CD4 %_UP/uCr	x59_x30	11.0086546026751	0.143253148689286
Ckap4_ALT	x68_x37	12.9860759295744	0.143480056184555
CD19 %_prolonged TT	x57_x48	12.7969800185789	0.143681541559344
Tln1_u-IgG/uCr	x63_x29	12.1170684540535	0.143735217357456
Vcl_CD19 %	x66_x57	12.1304951784025	0.144259930220455
u-SG_IgG	x13_x50	13.4733220552489	0.144365609529861
u-α1MG_sCyC	x19_x41	10.8679095944785	0.144442272738937
HB_Plec	x7_x73	10.5522094005066	0.144675606982164
u-IgG/uCr_CD4 %	x29_x59	11.5346423562412	0.144737592953358
prolonged TT_u-β2MG/uCr	x48_x26	12.1214461084123	0.144784622209532
u-β2MG_UP	x20_x12	11.1647932251143	0.144993237286598
Aco2_Vcl	x67_x66	11.7289280185759	0.145607220166418
prolonged TT_u-mALB/uCr	x48_x24	12.6122187144653	0.145964099333077
u-IgG_HB	x23_x7	11.5646807109941	0.146429944369434
CD4 %_Dsg1	x59_x69	12.3385110440172	0.146472959295131
u-β2MG/uCr_u-β2MG	x26_x20	11.7504741226515	0.146497860423001
ALT_ALT	x37_x37	8.27984176126591	0.146542250385281
HB_CD19 %	x7_x57	12.74328327575	0.146863592023974
Prdx1_HB	x76_x7	10.5522094005066	0.146927959729377
PLT_CD19 %	x8_x57	12.2756367913858	0.146956792457683
u-Ca/uCr_Msn	x33_x64	14.769647696477	0.14724169429238
TG_Tln1	x42_x63	12.6050740084831	0.147403821583384
UP/uCr_CD4 %	x30_x59	11.0086546026751	0.147885893578179
Tln1_u-IgG	x63_x23	11.6642319086443	0.147929820801382
u-β2MG/uCr_prolonged TT	x26_x48	12.1214461084123	0.14795853024698
ALT_PLT	x37_x8	13.1855219202691	0.148133694924455
Prdx1_u-RBP	x76_x22	10.0267537122376	0.1483487757627
u-mALB/uCr_Capzb	x24_x71	12.3489186217009	0.148391995631199
Tln1_u-RBP/uCr	x63_x28	10.8940578957617	0.148411817213936
ALT_u-RBP/uCr	x37_x28	11.4598807677313	0.148449892464488
ALT_Aco2	x37_x67	12.2566809010355	0.14870003361656
CD4 %_IgG	x59_x50	12.3874641918807	0.149060893413982
HB_Hs90a	x7_x74	11.4045820433437	0.149128132449153
CD3-CD16+CD56+ %_u-Ca/uCr	x61_x33	10.7532051282051	0.149165700201074
Plec_HB	x73_x7	10.5522094005066	0.149610612760093
Hs90a_u-RBP	x74_x22	10.0455933179724	0.150027777402295
ASO_Msn	x44_x64	12.9076086956522	0.15008618972822
Hs90a_sCyC	x74_x41	10.0861628435158	0.150097386603129
u-mALB/uCr_Hs90a	x24_x74	11.5820297339407	0.150124665052389
CD19 %_u-α1MG	x57_x19	12.3124528697109	0.150291205151818
Myh1_TG	x65_x42	12.8928307464893	0.151159517829843
PLT_Msn	x8_x64	13.0529062219115	0.151350460309301
Ckap4_sCyC	x68_x41	11.1966368345822	0.151596844863054
Sfrs_HB	x79_x7	10.9727880071696	0.151645208613232
prolonged TT_IgG	x48_x50	12.9979591836735	0.152098130571
Plec_ALT	x73_x37	11.4008255933953	0.152266970815513
prolonged TT_CD3 %	x48_x58	12.8699436763953	0.152358473526581
Flna_Eno1	x72_x77	11.4166247799429	0.152358901965352
u-β2MG/uCr_u-α1MG	x26_x19	12.0936777871655	0.152546088159932
TG_Myh1	x42_x65	12.8928307464893	0.152593193633956
CD3-CD16+CD56+ %_u-mALB/uCr	x61_x24	12.4987781036168	0.153126317246319
Ppid_prolonged TT	x75_x48	12.6237284754832	0.153142205124338
u-α1MG_ALT	x19_x37	12.7380491052726	0.153213014201476
Vcl_Prdx1	x66_x76	11.1831480393346	0.153300948865727
Prdx1_Vcl	x76_x66	11.1831480393346	0.153740919203915
prolonged APTT_24H UP	x47_x17	13.4707040035987	0.153870550641215
u-Ca/uCr_Sfrs	x33_x79	14.7191110605745	0.154052638599807
IgM_Tln1	x52_x63	12.6803183229814	0.154091187356761
u-IgG/uCr_Hs90a	x29_x74	11.457773275112	0.154288108835099
UP_u-β2MG	x12_x20	11.1647932251143	0.15461682123487
u-mALB/uCr_u-IgG/uCr	x24_x29	11.9581058405129	0.154692184583475
Tln1_IgM	x63_x52	12.6803183229814	0.154841316998662
prolonged TT_CD19 %	x48_x57	12.7969800185789	0.15511341444057
sCyC_Eno1	x41_x77	10.1399480246644	0.155237773274155
sCyC_ASO	x41_x44	11.0061538461538	0.155991763188876
prolonged TT_u-IgG	x48_x23	11.6642319086443	0.156050764177003
sCyC_u-mALB/uCr	x41_x24	10.8554387547936	0.156195574447081
CD4 %_u-IgG/uCr	x59_x29	11.5346423562412	0.156490206797276
u-β2MG_CD3-CD16+CD56+ %	x20_x61	12.2241935483871	0.15659214510681
Flna_CD4 %	x72_x59	11.7857142857143	0.156664460643388
sCyC_u-β2MG	x41_x20	10.726445011489	0.156873355916127
u-RBP_Ahnak	x22_x78	10.0267537122376	0.156900395336312
u-α1MG_Weight	x19_x3	12.7881013697171	0.157058847349068
Prdx1_u-β2MG	x76_x20	10.9676309775629	0.157195692896271
u-β2MG_u-β2MG/uCr	x20_x26	11.7504741226515	0.15728022365967
u-α1MG/uCr_GLB	x25_x36	12.4699108055133	0.157503337093419
Sfrs_u-Ca/uCr	x79_x33	14.7191110605745	0.157563406627511
u-RBP_Hs90a	x22_x74	10.0455933179724	0.157804351647648
Vcl_IgG	x66_x50	12.6419608383894	0.157867119974281
GLB_sCyC	x36_x41	11.0466280043486	0.157904157349199
FIB_Vcl	x46_x66	12.343093487395	0.157907222731038
FIB_Tln1	x46_x63	12.1242336220202	0.157925353268516
Capzb_Weight	x71_x3	12.8185422060483	0.158054388731183
Tln1_PLT	x63_x8	12.2474022995695	0.158342968064955
u-mALB/uCr_prolonged TT	x24_x48	12.6122187144653	0.158782090165761
Eno1_sCyC	x77_x41	10.1399480246644	0.158935159829427
u-β2MG_IgM	x20_x52	12.1940398226113	0.159028118022855
IgG_Vcl	x50_x66	12.6419608383894	0.159131558483607
Eno1_Flna	x77_x72	11.4166247799429	0.159300482871525
Hs90a_u-mALB/uCr	x74_x24	11.5820297339407	0.159772600824734
24H u-Ca_24H u-Ca	x32_x32	9.26713947990544	0.160099410609498
sCyC_Dsg1	x41_x69	10.0861628435158	0.160164215879312
CD19 %_u-α1MG/uCr	x57_x25	12.8519202722411	0.160600743072884
Dsg1_CD4 %	x69_x59	12.3385110440172	0.160689873990034
Dsg1_sCyC	x69_x41	10.0861628435158	0.161015353167425
u-IgG/uCr_u-mALB/uCr	x29_x24	11.9581058405129	0.162044175387646
CD4 %_HB	x59_x7	12.0334242567995	0.162130824852804
IgM_TG	x52_x42	13.3899555423011	0.162185994886698
ALT_Vcl	x37_x66	12.6012809738205	0.162302487657227
Tln1_TG	x63_x42	12.6050740084831	0.162677712337965
Vcl_u-mALB/uCr	x66_x24	12.5528882220555	0.162859813296026
u-α1MG_FIB	x19_x46	12.7379666174233	0.163057068823572
Vcl_Ppid	x66_x75	12.3654870674828	0.163433935442433
CD3 %_u-IgG	x58_x23	11.398316970547	0.163573620589873
u-IgG_Myh1	x23_x65	11.6415770609319	0.163623866054118
u-IgG_CD3 %	x23_x58	11.398316970547	0.16367994624287
Vcl_ALT	x66_x37	12.6012809738205	0.164468065743476
u-Ca/uCr_CD3-CD16+CD56+ %	x33_x61	10.7532051282051	0.164479351108811
u-β2MG_Psma1	x20_x70	11.6358837734846	0.165077220649867
HB_Psma1	x7_x70	10.9727880071696	0.165124742016302
Aco2_u-β2MG/uCr	x67_x26	11.3749086137001	0.16518572409267
Weight_Capzb	x3_x71	12.8185422060483	0.16521549478936
CD19 %_sUREA	x57_x40	10.3856606964306	0.165306743691394
Msn_24H u-Ca	x64_x32	14.2048062865497	0.165384002996128
Weight_u-α1MG	x3_x19	12.7881013697171	0.165719942759692
u-mALB/uCr_Dsg1	x24_x69	12.2193762343647	0.165902063824305
CD3-CD16+CD56+ %_u-β2MG	x61_x20	12.2241935483871	0.166770675542024
sCyC_GLB	x41_x36	11.0466280043486	0.166936776568416
u-RBP_Dsg1	x22_x69	10.0267537122376	0.166959882909892
PLT_Tln1	x8_x63	12.2474022995695	0.167088602805309
u-IgG_Tln1	x23_x63	11.6642319086443	0.167219256800843
24H UP_IgG	x17_x50	12.805325180181	0.167249329517488
u-RBP_Aco2	x22_x67	10.1560094859058	0.167278755357075
CRP_Ppid	x9_x75	12.1376170043271	0.167532077809656
HB_Ahnak	x7_x78	10.5522094005066	0.16754156956283
IgG_Psma1	x50_x70	11.4432961014808	0.167558924123688
u-mALB/uCr_u-β2MG/uCr	x24_x26	11.4989343317972	0.167989217590457
Plec_CD4 %	x73_x59	10.6451612903226	0.168075886256865
24H u-Ca_Hs90a	x32_x74	14.4886984767025	0.168149290644848
CD4 %_Flna	x59_x72	11.7857142857143	0.168175940063956
Ahnak_u-SG	x78_x13	11.2163517063699	0.168406814566178
u-Ca/uCr_CD4 %	x33_x59	10.7162698412698	0.168788072329954
FIB_u-α1MG	x46_x19	12.7379666174233	0.168892261134808
CD3 %_prolonged TT	x58_x48	12.8699436763953	0.169147321315353
Hs90a_HB	x74_x7	11.4045820433437	0.169416791455384
Aco2_Capzb	x67_x71	11.4109993120055	0.169959514503937
24H u-Ca_u-SG	x32_x13	14.2028985507246	0.170269369448985
Aco2_Tln1	x67_x63	11.2218606342058	0.170747026502218
u-IgG/uCr_FIB	x29_x46	11.9425559947299	0.170852293470271
ALT_u-α1MG	x37_x19	12.7380491052726	0.171161263717026
u-β2MG/uCr_CD3 %	x26_x58	12.3732572288656	0.171168031823232
CD19 %_Vcl	x57_x66	12.1304951784025	0.171242406982396
u-Ca/uCr_CD3 %	x33_x58	10.6842592592593	0.171325509663471
sCyC_u-Ca/uCr	x41_x33	11.7161788617886	0.171402544377559
u-β2MG/uCr_Myh1	x26_x65	11.6415770609319	0.171532563644773
TG_CRP	x42_x9	12.0474278499279	0.172066140995627
Vcl_FIB	x66_x46	12.343093487395	0.17236819399787
u-β2MG_Flna	x20_x72	11.6030722254946	0.172384932557771
Dsg1_u-mALB/uCr	x69_x24	12.2193762343647	0.172449963230391
Ppid_CRP	x75_x9	12.1376170043271	0.172461888730064
CD19 %_Flna	x57_x72	11.4470046082949	0.172598441864881
HB_Aco2	x7_x67	11.4045820433437	0.172671661307745
Psma1_HB	x70_x7	10.9727880071696	0.172775884001657
u-β2MG_u-RBP/uCr	x20_x28	10.4648263027295	0.172861109624916
Weight_Tln1	x3_x63	12.3872607712155	0.173166137377662
24H u-Ca_Weight	x32_x3	14.2028985507246	0.173270129534531
u-Ca_Psma1	x31_x70	15.1685261441359	0.173289616601159
Vcl_Aco2	x66_x67	11.7289280185759	0.173647693097478
ALT_Ckap4	x37_x68	12.9860759295744	0.173864028387769
Psma1_u-Ca	x70_x31	15.1685261441359	0.173911973824306
u-SG_Ahnak	x13_x78	11.2163517063699	0.174434013262414
IgG_u-SG	x50_x13	13.4733220552489	0.174507137732278
CD4 %_PLT	x59_x8	11.9609583218454	0.174804673782811
CD19 %_PLT	x57_x8	12.2756367913858	0.174810005957427
Flna_CD19 %	x72_x57	11.4470046082949	0.174831700989508
ASO_Dsg1	x44_x69	12.9032258064516	0.174965982324711
u-β2MG/uCr_Weight	x26_x3	11.7162367622297	0.176200028608277
u-RBP_Msn	x22_x64	10.5001848676455	0.176332743585851
u-mALB/uCr_CD3-CD16+CD56+ %	x24_x61	12.4987781036168	0.176632206589774
Msn_u-RBP	x64_x22	10.5001848676455	0.176649965971901
u-α1MG_CD4 %	x19_x59	11.7453871266923	0.177234743581201
u-α1MG_CD3-CD16+CD56+ %	x19_x61	11.8769248461848	0.17778709777267
CD3 %_GLB	x58_x36	12.6146985929786	0.177946858668621
u-RBP_Eno1	x22_x77	10.0267537122376	0.178017444249094
Myh1_u-IgG	x65_x23	11.6415770609319	0.178178668924611
Msn_u-Ca/uCr	x64_x33	14.769647696477	0.178292083850084
Aco2_Weight	x67_x3	11.7626284614723	0.178296932447561
Psma1_Myh1	x70_x65	11.3977348434377	0.178443191515353
UP_CD3 %	x12_x58	11.424585086489	0.178571993029788
CD3 %_UP	x58_x12	11.424585086489	0.178922965029534
Flna_u-β2MG	x72_x20	11.6030722254946	0.179307366043266
Weight_Aco2	x3_x67	11.7626284614723	0.179548090712447
u-β2MG_Prdx1	x20_x76	10.9676309775629	0.179634662470685
u-RBP_PLT	x22_x8	10.4980831042094	0.180149698433656
u-β2MG_Ckap4	x20_x68	11.6806019585253	0.180316498628016
GLB_CD3 %	x36_x58	12.6146985929786	0.180612832416471
u-β2MG/uCr_Aco2	x26_x67	11.3749086137001	0.181042002119927
Weight_24H u-Ca	x3_x32	14.2028985507246	0.181193639869413
u-RBP/uCr_u-β2MG	x28_x20	10.4648263027295	0.181282704248403
HB_CD4 %	x7_x59	12.0334242567995	0.181376521298158
Dsg1_ASO	x69_x44	12.9032258064516	0.181596602969119
CD3 %_u-β2MG/uCr	x58_x26	12.3732572288656	0.181797303748082
24H UP_sCyC	x17_x41	10.4582400571565	0.181870155520241
sUREA_CD19 %	x40_x57	10.3856606964306	0.181973986847647
Capzb_u-β2MG	x71_x20	12.0855217363282	0.182180657949216
Flna_CRP	x72_x9	11.0250338622291	0.182375286573687
Capzb_Aco2	x71_x67	11.4109993120055	0.183099779233909
u-β2MG_u-β2MG	x20_x20	7.06522791724405	0.183324841157834
IgG_CD4 %	x50_x59	12.3874641918807	0.183432902749639
Aco2_u-RBP	x67_x22	10.1560094859058	0.183692225727653
Capzb_ALT	x71_x37	12.4914823030698	0.183740304091309
u-α1MG_IgG	x19_x50	12.187012987013	0.184195516493247
CD4 %_u-Ca/uCr	x59_x33	10.7162698412698	0.184355840459815
UP_Ahnak	x12_x78	9.38642930856553	0.184569787573114
IgM_u-β2MG	x52_x20	12.1940398226113	0.184615986607287
Capzb_IgG	x71_x50	12.5100446428571	0.185436253987023
CRP_TG	x9_x42	12.0474278499279	0.185788514926497
u-IgG_prolonged TT	x23_x48	11.6642319086443	0.186001695502599
Ahnak_ALT	x78_x37	10.6627216855949	0.18692963989346
Myh1_Psma1	x65_x70	11.3977348434377	0.187240679523102
IgG_prolonged TT	x50_x48	12.9979591836735	0.187245489339943
u-RBP/uCr_sCyC	x28_x41	8.69764643958192	0.187263939333388
ALT_Capzb	x37_x71	12.4914823030698	0.187467872355049
IgG_UP	x50_x12	11.767380952381	0.187506699914423
HB_Sfrs	x7_x79	10.9727880071696	0.188298280686275
CD3 %_u-Ca/uCr	x58_x33	10.6842592592593	0.188428309018679
Dsg1_CRP	x69_x9	11.4230227976358	0.188454148086717
Ahnak_UP	x78_x12	9.38642930856553	0.188798827964908
Ahnak_GLB	x78_x36	10.6762798941087	0.188915369238258
IgG_PLT	x50_x8	12.8333129991127	0.189045831425007
Ahnak_HB	x78_x7	10.5522094005066	0.189622971333482
PLT_u-RBP	x8_x22	10.4980831042094	0.189910442632657
u-β2MG/uCr_Ckap4	x26_x68	11.4591111458252	0.189933989419492
u-SG_ALT	x13_x37	13.3767305125167	0.190425217156281
GLB_u-α1MG/uCr	x36_x25	12.4699108055133	0.190489097402022
CD3-CD16+CD56+ %_u-α1MG	x61_x19	11.8769248461848	0.190534227528287
Flna_Sfrs	x72_x79	10.748039185027	0.190941075961831
IgG_u-α1MG	x50_x19	12.187012987013	0.191053154406749
Hs90a_ALT	x74_x37	11.4257716774179	0.191375757520132
Sfrs_Flna	x79_x72	10.748039185027	0.191518818671188
prolonged TT_Ppid	x48_x75	12.6237284754832	0.191607340875897
Psma1_IgG	x70_x50	11.4432961014808	0.191620142798744
sCyC_u-RBP/uCr	x41_x28	8.69764643958193	0.191793076348848
IgG_Capzb	x50_x71	12.5100446428571	0.191810564206694
CD4 %_u-α1MG	x59_x19	11.7453871266923	0.19187519057913
Tln1_FIB	x63_x46	12.1242336220202	0.191887547459991
HB_u-α1MG	x7_x19	11.5646807109941	0.19191712717739
Weight_u-β2MG/uCr	x3_x26	11.7162367622297	0.192049319800287
24H UP_UP	x17_x12	10.589997964998	0.192193637008062
sCyC_24H UP	x41_x17	10.4582400571565	0.19243004737538
Vcl_Tln1	x66_x63	11.531002947431	0.192484300535679
IgG_24H UP	x50_x17	12.805325180181	0.192498950875084
Eno1_u-RBP	x77_x22	10.0267537122376	0.192529360321192
Aco2_ALT	x67_x37	12.2566809010355	0.193974530705758
24H u-Ca_Msn	x32_x64	14.2048062865497	0.193988382805788
UP_24H UP	x12_x17	10.589997964998	0.194025178908913
PLT_CD4 %	x8_x59	11.9609583218454	0.19466054979282
u-IgG_Capzb	x23_x71	11.7448077772868	0.19513452208533
prolonged TT_prolonged TT	x48_x48	7.57550739594083	0.19585995559878
UP_GLB	x12_x36	11.7899703302374	0.195866014208296
Ppid_u-β2MG	x75_x20	11.5346750024169	0.195870276926622
UP_IgG	x12_x50	11.767380952381	0.196135714726445
Tln1_Aco2	x63_x67	11.2218606342058	0.196475867764887
u-SG_24H u-Ca	x13_x32	14.2028985507246	0.196773129731789
Prdx1_Weight	x76_x3	11.0235399803549	0.196796120540825
u-RBP_CD4 %	x22_x59	10.0088466932787	0.197146279786925
Myh1_u-β2MG/uCr	x65_x26	11.6415770609319	0.197242038720902
Sfrs_Plec	x79_x73	9.32986538021571	0.197966890897826
u-α1MG/uCr_Ppid	x25_x75	11.9181673165544	0.198162823870955
Dsg1_u-RBP	x69_x22	10.0267537122376	0.198167428527005
Sfrs_Eno1	x79_x77	10.5226956150095	0.198655742145554
Capzb_u-IgG	x71_x23	11.7448077772868	0.198879345666078
Capzb_u-mALB/uCr	x71_x24	12.3489186217009	0.199723496432651
Tln1_Vcl	x63_x66	11.531002947431	0.199757973857295
Weight_Prdx1	x3_x76	11.0235399803549	0.200141409192503
Ckap4_u-β2MG/uCr	x68_x26	11.4591111458252	0.200398831284492
Flna_Plec	x72_x73	9.56832306553669	0.200445849047326
Sfrs_prolonged TT	x79_x48	10.8281050810417	0.200955287424768
u-β2MG/uCr_u-mALB/uCr	x26_x24	11.4989343317972	0.20119523286595
GLB_UP	x36_x12	11.7899703302374	0.201200796059673
Msn_u-Ca	x64_x31	14.5401695952443	0.201202692225366
CD19 %_Weight	x57_x3	11.8170306551793	0.201287641042407
u-α1MG/uCr_PLT	x25_x8	12.0313707295312	0.202020617294067
HB_Tln1	x7_x63	11.4045820433437	0.202121095309207
Plec_Sfrs	x73_x79	9.32986538021571	0.202193207578965
Prdx1_Tln1	x76_x63	10.2673360994344	0.202316478651766
TG_Sfrs	x42_x79	11.2481621447003	0.203370716014265
Plec_Flna	x73_x72	9.56832306553669	0.203709469942846
GLB_Ahnak	x36_x78	10.6762798941087	0.20372576032928
Hs90a_Tln1	x74_x63	11.0917988906089	0.203907731732555
u-β2MG/uCr_sCyC	x26_x41	9.2161577827612	0.204820611721374
CRP_Dsg1	x9_x69	11.4230227976358	0.205224328533944
sUREA_ALT	x40_x37	9.55355547248501	0.205391030608222
CD4 %_TG	x59_x42	11.7388907050234	0.205508544025185
Myh1_ALT	x65_x37	12.4137245264107	0.20601579786783
Aco2_HB	x67_x7	11.4045820433437	0.206307428175191
Ahnak_u-IgG	x78_x23	10.0144502962475	0.20650052196794
Ppid_Eno1	x75_x77	11.1810732714138	0.207128087768826
u-IgG/uCr_CRP	x29_x9	11.0225614439324	0.20731744919924
u-IgG_Ahnak	x23_x78	10.0144502962475	0.208350880818326
Sfrs_TG	x79_x42	11.2481621447003	0.208583132252148
ALT_Ahnak	x37_x78	10.6627216855949	0.208753527334498
IgM_u-mALB/uCr	x52_x24	12.0313759605626	0.209006996195289
PLT_prolonged TT	x8_x48	12.0561174177273	0.209039983914865
u-α1MG/uCr_HB	x25_x7	11.5646807109941	0.209472809882048
CD4 %_u-SG	x59_x13	12.1208415147265	0.209647054723158
CD4 %_u-RBP	x59_x22	10.0088466932787	0.210409989262943
FIB_u-IgG/uCr	x46_x29	11.9425559947299	0.210494198034389
u-SG_CD4 %	x13_x59	12.1208415147265	0.210732985654899
PLT_u-α1MG/uCr	x8_x25	12.0313707295312	0.210784898416427
Hs90a_24H u-Ca	x74_x32	14.4886984767025	0.211201235665509
Msn_u-β2MG	x64_x20	11.1971316615876	0.212190632691226
CD3-CD16+CD56+ %_Myh1	x61_x65	11.7421265971056	0.212906603172843
Ppid_u-α1MG/uCr	x75_x25	11.9181673165544	0.212918388132335
sCyC_u-α1MG/uCr	x41_x25	9.75792426367462	0.213154490779085
24H UP_ALT	x17_x37	11.8483263714843	0.213514979487084
Flna_Aco2	x72_x67	10.8483716764412	0.213521627533132
IgG_u-α1MG/uCr	x50_x25	11.9164839610576	0.213801067234481
Eno1_u-β2MG	x77_x20	11.1407895819618	0.213964827541278
ALT_sUREA	x37_x40	9.55355547248501	0.214281362705989
u-RBP_CD3 %	x22_x58	9.81607889676531	0.214346015154816
UP/uCr_24H u-Ca	x30_x32	13.5566666666667	0.214363506230628
HB_Dsg1	x7_x69	10.9727880071696	0.214435390661194
u-Ca_Sfrs	x31_x79	14.5785560419707	0.214870274628777
Tln1_sUREA	x63_x40	9.00065178425941	0.21499906917058
24H UP_u-RBP	x17_x22	10.0743901727358	0.215036585620619
UP_Flna	x12_x72	9.87307218208921	0.215202135439371
24H UP_TG	x17_x42	11.9899441603296	0.215795405311237
u-α1MG_HB	x19_x7	11.5646807109941	0.216155417298731
Ckap4_u-β2MG	x68_x20	11.6806019585253	0.216349667214131
u-RBP_24H UP	x22_x17	10.0743901727358	0.217475022989413
sCyC_UP	x41_x12	8.42125131302521	0.218026730581179
ALT_Ppid	x37_x75	12.0269782891382	0.218373645622679
Msn_u-IgG	x64_x23	10.8358474942396	0.218971580877824
u-SG_TG	x13_x42	12.2353649068323	0.218973097603475
Eno1_Ppid	x77_x75	11.1810732714138	0.219019141329265
ALT_Hs90a	x37_x74	11.4257716774179	0.219087994808166
u-Ca_Msn	x31_x64	14.5401695952443	0.219263899729417
CD3-CD16+CD56+ %_CD4 %	x61_x59	11.9199097505946	0.21937558910155
24H UP_GLB	x17_x36	12.2357775140321	0.219503795282582
Tln1_Hs90a	x63_x74	11.0917988906089	0.219628936633127
u-RBP/uCr_Eno1	x28_x77	9.81721115865701	0.220036798037515
u-IgG_Flna	x23_x72	10.5583565911599	0.220456307710339
sUREA_Tln1	x40_x63	9.00065178425941	0.220572935763357
u-β2MG_Eno1	x20_x77	11.1407895819618	0.220802553104381
HB_sUREA	x7_x40	9.1015651874785	0.221705557273497
u-mALB/uCr_Msn	x24_x64	11.620673706599	0.221926832345259
Vcl_CD3 %	x66_x58	11.5567143665616	0.222160238696183
24H UP_Ahnak	x17_x78	10.3676434676435	0.222468611733816
CRP_u-IgG/uCr	x9_x29	11.0225614439324	0.222833186191117
u-α1MG_TG	x19_x42	11.5523828023828	0.223541061775955
Msn_CRP	x64_x9	11.4230227976358	0.224081664195239
HB_CD3 %	x7_x58	11.6985887096774	0.22408746562295
Ahnak_u-α1MG	x78_x19	10.2691842431762	0.224838132741397
prolonged TT_Sfrs	x48_x79	10.8281050810417	0.224867736851812
Ahnak_24H UP	x78_x17	10.3676434676435	0.225150313147761
u-α1MG/uCr_sCyC	x25_x41	9.75792426367462	0.22533601205514
Weight_CD3-CD16+CD56+ %	x3_x61	11.5004039529217	0.225356001298709
TG_CD4 %	x42_x59	11.7388907050234	0.225987395576909
prolonged TT_PLT	x48_x8	12.0561174177273	0.226109787788055
sUREA_HB	x40_x7	9.1015651874785	0.226325855806454
u-mALB/uCr_IgM	x24_x52	12.0313759605626	0.226358504103826
Eno1_Eno1	x77_x77	6.59026306736915	0.226432402664029
Weight_CD19 %	x3_x57	11.8170306551793	0.226540057843636
Ahnak_u-β2MG	x78_x20	10.0264753544098	0.22661521938683
GLB_24H UP	x36_x17	12.2357775140321	0.226973705222618
Flna_UP	x72_x12	9.87307218208921	0.22749331986149
Ppid_ALT	x75_x37	12.0269782891382	0.227862473529454
Tln1_Prdx1	x63_x76	10.2673360994344	0.228017102763795
u-β2MG_Ahnak	x20_x78	10.0264753544098	0.228061245221682
CD3 %_HB	x58_x7	11.6985887096774	0.22824622031701
Ppid_sUREA	x75_x40	9.13828444324955	0.228248728213745
HB_u-α1MG/uCr	x7_x25	11.5646807109941	0.228417103951043
Ckap4_CRP	x68_x9	11.4600181380367	0.228510048848734
Eno1_Sfrs	x77_x79	10.5226956150095	0.228639189598271
IgG_HB	x50_x7	11.9119897959184	0.228789015638211
u-mALB/uCr_GLB	x24_x36	12.0334408602151	0.228868975511667
24H UP_u-IgG	x17_x23	10.8210084033613	0.228906967607709
Tln1_HB	x63_x7	11.4045820433437	0.229053970984639
u-β2MG/uCr_Ppid	x26_x75	11.0645432704589	0.229193936530921
CRP_Msn	x9_x64	11.4230227976358	0.229389378230967
u-RBP/uCr_prolonged TT	x28_x48	9.88209245391705	0.229428477748648
u-α1MG_Ahnak	x19_x78	10.2691842431762	0.229544455782186
Ppid_UP	x75_x12	10.5614938080495	0.229753755731047
CD3 %_u-RBP	x58_x22	9.81607889676531	0.230192145434447
u-Ca/uCr_u-β2MG/uCr	x33_x26	12.2263087710242	0.23031782748109
u-α1MG/uCr_IgG	x25_x50	11.9164839610576	0.230338917709726
CRP_Flna	x9_x72	11.0250338622291	0.231063660286923
ALT_Myh1	x37_x65	12.4137245264107	0.231178298708895
TG_u-α1MG	x42_x19	11.5523828023828	0.231639210320288
u-β2MG/uCr_u-Ca/uCr	x26_x33	12.2263087710242	0.231741931861714
IgM_CD3-CD16+CD56+ %	x52_x61	11.7188693659282	0.232300565997949
Ppid_CD3-CD16+CD56+ %	x75_x61	11.5573632538569	0.232415198621251
u-β2MG/uCr_Msn	x26_x64	10.6514810700007	0.232692084944828
u-α1MG/uCr_Weight	x25_x3	11.7046670207673	0.233763504140423
IgM_prolonged TT	x52_x48	12.4257596371882	0.233828183464295
u-α1MG_Msn	x19_x64	11.2465119451855	0.233955859375523
Ahnak_Ahnak	x78_x78	5.24569981445264	0.23439220732647
Ppid_u-β2MG/uCr	x75_x26	11.0645432704589	0.235214829042539
u-mALB/uCr_TG	x24_x42	11.5780303030303	0.23527685337622
Plec_Plec	x73_x73	4.27344204428183	0.236227311786088
FIB_TG	x46_x42	12.0799140708915	0.236509543176468
Aco2_Flna	x67_x72	10.8483716764412	0.237885611701609
u-IgG_24H UP	x23_x17	10.8210084033613	0.238620988260639
TG_u-mALB/uCr	x42_x24	11.5780303030303	0.238967340847721
u-α1MG_u-α1MG	x19_x19	6.63024193548387	0.239293974454276
24H u-Ca_IgM	x32_x52	13.1423519009726	0.239294980005054
Flna_u-IgG	x72_x23	10.5583565911599	0.239505791506135
CD3 %_Vcl	x58_x66	11.5567143665616	0.24022975140958
u-β2MG_Ppid	x20_x75	11.5346750024169	0.240455185814412
IgG_Ppid	x50_x75	11.8926141885326	0.240953103703335
u-RBP_Myh1	x22_x65	9.90120294452092	0.24243555358512
TG_24H UP	x42_x17	11.9899441603296	0.242594347027343
sUREA_IgG	x40_x50	9.37733867131759	0.242914728629779
CD4 %_Psma1	x59_x70	10.0670319823546	0.243132432658981
GLB_u-mALB/uCr	x36_x24	12.0334408602151	0.243933554942537
Sfrs_u-α1MG	x79_x19	10.3603105446691	0.244396172726364
CD19 %_u-RBP	x57_x22	9.27240957966765	0.244437480707862
prolonged TT_IgM	x48_x52	12.4257596371882	0.245642795303087
24H u-Ca_UP/uCr	x32_x30	13.5566666666667	0.245865032654205
Myh1_CD4 %	x65_x59	11.3184043778802	0.246102857680682
u-Ca_sUREA	x31_x40	10.7827809047321	0.246318074466082
sUREA_Ppid	x40_x75	9.13828444324955	0.246628033628808
Eno1_u-RBP/uCr	x77_x28	9.81721115865701	0.246654404274269
u-IgG_Plec	x23_x73	8.84233389331566	0.247043850130081
Weight_u-α1MG/uCr	x3_x25	11.7046670207673	0.247810035223377
Myh1_UP	x65_x12	10.7688581314879	0.248329455261226
Dsg1_HB	x69_x7	10.9727880071696	0.249549359235448
24H UP_CD3 %	x17_x58	10.9209689487467	0.249684948812551
u-α1MG_u-IgG	x19_x23	10.2648366418528	0.250476702528492
sCyC_u-β2MG/uCr	x41_x26	9.2161577827612	0.250605185328245
Flna_HB	x72_x7	10.5522094005066	0.250701542433643
u-IgG_IgG	x23_x50	11.0992664742665	0.251061199219053
u-SG_Myh1	x13_x65	12.210277760517	0.251206544899505
IgM_u-RBP/uCr	x52_x28	10.3002457002457	0.251351192635058
u-IgG_u-α1MG	x23_x19	10.2648366418528	0.25150468823339
Plec_u-IgG	x73_x23	8.84233389331566	0.251624693120243
Sfrs_u-SG	x79_x13	10.8481247106035	0.251712075917432
TG_FIB	x42_x46	12.0799140708915	0.251715303864803
CD4 %_Myh1	x59_x65	11.3184043778802	0.252050019346575
Myh1_u-SG	x65_x13	12.210277760517	0.252115332557364
IgG_u-RBP/uCr	x50_x28	10.4247394154309	0.252171956820651
PLT_u-α1MG	x8_x19	11.2041137261356	0.252190447426252
HB_IgM	x7_x52	11.8323548597521	0.252469481577917
Sfrs_u-Ca	x79_x31	14.5785560419707	0.252564279896199
u-α1MG_prolonged TT	x19_x48	11.1807227135336	0.253238484982496
CRP_Ckap4	x9_x68	11.4600181380367	0.254616044380875
CD3-CD16+CD56+ %_IgM	x61_x52	11.7188693659282	0.254775673304001
Ppid_HB	x75_x7	11.3235053319573	0.25496320164537
FIB_Ckap4	x46_x68	12.1242336220202	0.255656540386063
Aco2_Ckap4	x67_x68	11.1460675488397	0.255760157819954
u-β2MG_Msn	x20_x64	11.1971316615876	0.255802489368861
u-β2MG/uCr_Sfrs	x26_x79	9.89365312107248	0.256046697317543
u-RBP/uCr_IgM	x28_x52	10.3002457002457	0.256490150136179
u-RBP/uCr_IgG	x28_x50	10.4247394154309	0.25653893856468
Eno1_u-mALB/uCr	x77_x24	11.0505736856955	0.256564729201713
u-IgG/uCr_prolonged TT	x29_x48	11.0737778561111	0.256813753478226
Myh1_CD3-CD16+CD56+ %	x65_x61	11.7421265971056	0.256898892649855
ASO_sUREA	x44_x40	9.09090909090909	0.25715071030705
Msn_u-β2MG/uCr	x64_x26	10.6514810700007	0.257472773541216
HB_Ppid	x7_x75	11.3235053319573	0.257823414144351
IgM_CD19 %	x52_x57	11.3961038961039	0.258414582099036
u-α1MG_Capzb	x19_x71	11.4598807677313	0.258593589679472
Psma1_ALT	x70_x37	10.3831117586353	0.258712332053224
CD4 %_CD3-CD16+CD56+ %	x59_x61	11.9199097505945	0.258906580762423
CD4 %_GLB	x59_x36	11.6266154077339	0.259252955690896
u-α1MG_Dsg1	x19_x69	11.1993007136872	0.259564459871638
CD3-CD16+CD56+ %_Ppid	x61_x75	11.5573632538569	0.259765973746863
GLB_CD3-CD16+CD56+ %	x36_x61	11.5635598622976	0.259952628129658
IgM_24H u-Ca	x52_x32	13.1423519009726	0.26006168726716
ALT_24H UP	x37_x17	11.8483263714843	0.260160013315038
IgM_Weight	x52_x3	11.6452850877193	0.260310514456842
CRP_u-IgG	x9_x23	10.3433857413933	0.260518154201647
Ckap4_FIB	x68_x46	12.1242336220202	0.260542506776701
u-SG_Sfrs	x13_x79	10.8481247106035	0.260670854984346
Ppid_IgG	x75_x50	11.8926141885326	0.260806718068367
CD3-CD16+CD56+ %_Weight	x61_x3	11.5004039529217	0.260878203754077
Weight_Eno1	x3_x77	11.1490260577915	0.260948848039711
Weight_CRP	x3_x9	11.2380460956312	0.261201402093492
u-IgG_Msn	x23_x64	10.8358474942396	0.261313211895438
Capzb_u-α1MG	x71_x19	11.4598807677313	0.261430940215692
Msn_u-mALB/uCr	x64_x24	11.620673706599	0.261713849310729
UP_sCyC	x12_x41	8.42125131302521	0.262264158529019
CD3-CD16+CD56+ %_HB	x61_x7	11.2847124824684	0.262587309295509
CRP_Weight	x9_x3	11.2380460956312	0.262606548069118
Eno1_HB	x77_x7	10.5522094005066	0.2626510531313
Sfrs_Myh1	x79_x65	10.3800216345257	0.263029516679452
u-IgG/uCr_Ppid	x29_x75	11.1667421000658	0.263404743967565
Capzb_Myh1	x71_x65	11.1698821809426	0.263619220714503
CRP_Ahnak	x9_x78	9.7866113838766	0.264599473605395
Prdx1_Psma1	x76_x70	9.18422665118679	0.264629880270148
Ckap4_Aco2	x68_x67	11.1460675488397	0.26502178076233
HB_Flna	x7_x72	10.5522094005066	0.265315310653346
GLB_CD4 %	x36_x59	11.6266154077339	0.265631655004895
CD3-CD16+CD56+ %_CRP	x61_x9	10.7244007539363	0.266450377211221
CD3 %_UP/uCr	x58_x30	9.7350248629351	0.267707168730743
sUREA_CD4 %	x40_x59	9.46236559139785	0.267779439632273
CD3 %_TG	x58_x42	11.1865511447175	0.267889223840272
UP/uCr_CD3 %	x30_x58	9.7350248629351	0.268256684181831
Dsg1_u-α1MG	x69_x19	11.1993007136872	0.268406080270181
Myh1_Plec	x65_x73	9.36129423905785	0.268970539712321
sUREA_Flna	x40_x72	8.24516988674217	0.26924657686666
HB_CD3-CD16+CD56+ %	x7_x61	11.2847124824684	0.269259512766586
prolonged TT_u-RBP/uCr	x48_x28	9.88209245391705	0.269321476732344
Sfrs_Psma1	x79_x70	9.61025111799106	0.269473546730851
u-α1MG_PLT	x19_x8	11.2041137261356	0.269675653332218
TG_u-SG	x42_x13	12.2353649068323	0.270098185214264
Myh1_u-α1MG/uCr	x65_x25	11.4039717087348	0.27063323002871
sUREA_ASO	x40_x44	9.09090909090909	0.270725999545293
Eno1_CD19 %	x77_x57	10.450189288087	0.271083849080184
CD4 %_sUREA	x59_x40	9.46236559139785	0.271161039270792
Msn_Weight	x64_x3	11.2630341764283	0.271588663833344
UP_Ppid	x12_x75	10.5614938080495	0.272279037402273
sUREA_u-Ca/uCr	x40_x33	9.82783357245337	0.272474039100992
Weight_IgM	x3_x52	11.6452850877193	0.273260522795653
GLB_Ppid	x36_x75	11.4789780764681	0.273647593165929
HB_Eno1	x7_x77	10.5522094005066	0.273930565359406
Eno1_Weight	x77_x3	11.1490260577915	0.273936200435327
u-α1MG_Sfrs	x19_x79	10.3603105446691	0.27484075767005
Msn_ALT	x64_x37	11.4354753911189	0.274949011404698
UP_Myh1	x12_x65	10.7688581314879	0.275236271690723
sUREA_u-Ca	x40_x31	10.7827809047321	0.275574948413234
IgG_sUREA	x50_x40	9.37733867131759	0.275753139655219
Ahnak_CD4 %	x78_x59	9.46236559139785	0.276404450142166
Msn_u-α1MG	x64_x19	11.2465119451855	0.276489320928123
prolonged TT_u-IgG/uCr	x48_x29	11.0737778561111	0.276650500567994
Psma1_Capzb	x70_x71	9.90152607546263	0.276750341531173
Dsg1_ALT	x69_x37	11.0066347386841	0.276844619644775
CRP_u-β2MG	x9_x20	10.4896847186717	0.277629855790439
IgM_HB	x52_x7	11.8323548597521	0.277838422204077
HB_IgG	x7_x50	11.9119897959184	0.277937795722249
Myh1_IgM	x65_x52	11.813913742837	0.277970230900922
Psma1_CD4 %	x70_x59	10.0670319823546	0.278122716308334
u-RBP_CD19 %	x22_x57	9.27240957966765	0.278404386228173
u-mALB/uCr_u-Ca	x24_x31	12.9759919394066	0.27878210219473
ALT_Psma1	x37_x70	10.3831117586353	0.279097486388406
u-mALB/uCr_Eno1	x24_x77	11.0505736856955	0.27928858460811
Eno1_CRP	x77_x9	10.8715487058018	0.279402882717934
TG_CD3 %	x42_x58	11.1865511447175	0.279875533039574
CD3-CD16+CD56+ %_GLB	x61_x36	11.5635598622976	0.280296097453984
Myh1_Sfrs	x65_x79	10.3800216345257	0.280346986930123
prolonged TT_u-α1MG	x48_x19	11.1807227135336	0.280557210754323
IgG_u-IgG	x50_x23	11.0992664742665	0.280756347993439
u-β2MG_CRP	x20_x9	10.4896847186717	0.281210981142536
u-SG_u-α1MG/uCr	x13_x25	11.3013372015473	0.281380253847639
Flna_u-RBP/uCr	x72_x28	9.12514400921659	0.281463725611301
prolonged TT_CD4 %	x48_x59	11.3283050115207	0.282016989260341
Vcl_GLB	x66_x36	11.1000250179817	0.282691539272176
Ppid_Ppid	x75_x75	6.63384692922457	0.283298956154396
Capzb_Sfrs	x71_x79	9.872373985714	0.284034541716054
Psma1_Prdx1	x70_x76	9.18422665118679	0.284745546054078
Sfrs_u-β2MG/uCr	x79_x26	9.89365312107248	0.285242211654853
u-α1MG/uCr_CD3-CD16+CD56+ %	x25_x61	11.2038623033858	0.285252311672705
Psma1_Sfrs	x70_x79	9.61025111799106	0.285593548976803
Ppid_u-IgG/uCr	x75_x29	11.1667421000658	0.285609273242978
Plec_u-Ca/uCr	x73_x33	12.3419150858175	0.285748739748817
sUREA_CD3-CD16+CD56+ %	x40_x61	9.60205620671533	0.285959143590571
Plec_Myh1	x73_x65	9.36129423905785	0.2861890046045
Prdx1_ALT	x76_x37	9.90949877228568	0.28705711900946
u-IgG_Vcl	x23_x66	10.4597955069124	0.287315481678588
u-Ca/uCr_sUREA	x33_x40	9.82783357245337	0.287951869815704
CD19 %_ASO	x57_x44	9.12044817927171	0.287966623557207
Weight_Msn	x3_x64	11.2630341764283	0.288303971312849
Capzb_Flna	x71_x72	10.0963287849253	0.288477829245419
Ppid_GLB	x75_x36	11.4789780764681	0.288888276916548
u-RBP/uCr_Flna	x28_x72	9.12514400921659	0.289348502794658
Vcl_u-IgG	x66_x23	10.4597955069124	0.289850814356791
Ahnak_CRP	x78_x9	9.7866113838766	0.290674347457816
ASO_CD19 %	x44_x57	9.12044817927171	0.290896888015406
HB_u-IgG/uCr	x7_x29	10.446876045354	0.291039691044025
u-α1MG_Myh1	x19_x65	11.0617107326802	0.291222797193505
ASO_u-RBP	x44_x22	9.5305698005698	0.29130209748022
CRP_CD3-CD16+CD56+ %	x9_x61	10.7244007539363	0.292048676323582
24H UP_Msn	x17_x64	11.206141504028	0.292134838239577
Myh1_u-Ca	x65_x31	13.9320029563932	0.292237777739659
u-RBP_ASO	x22_x44	9.5305698005698	0.292362332745293
CD4 %_Ahnak	x59_x78	9.46236559139785	0.292513229822164
Myh1_u-RBP	x65_x22	9.90120294452092	0.293522406632943
CRP_Eno1	x9_x77	10.8715487058018	0.293651131668048
u-α1MG/uCr_Myh1	x25_x65	11.4039717087348	0.29373482894994
IgM_Myh1	x52_x65	11.813913742837	0.293954987963169
Plec_IgG	x73_x50	9.37733867131758	0.294651632719126
Dsg1_GLB	x69_x36	10.8838803536884	0.294755210155989
Sfrs_Capzb	x79_x71	9.872373985714	0.295044980262852
Aco2_24H UP	x67_x17	10.5601282051282	0.295120589222011
Weight_PLT	x3_x8	11.2580493901503	0.295435608430639
Vcl_24H UP	x66_x17	10.6456643356643	0.295632948471424
u-IgG_CRP	x23_x9	10.3433857413933	0.295782791321834
u-SG_Weight	x13_x3	11.6208133971292	0.296287224143295
Myh1_u-α1MG	x65_x19	11.0617107326802	0.297895516149514
HB_UP	x7_x12	10.2554790614307	0.298312072896699
CD19 %_IgM	x57_x52	11.3961038961039	0.298489940618204
ALT_Msn	x37_x64	11.4354753911189	0.298748493141429
24H UP_Aco2	x17_x67	10.5601282051282	0.2988074445349
u-RBP/uCr_CRP	x28_x9	9.32451258419	0.299242581722683
u-β2MG_u-α1MG/uCr	x20_x25	10.4919766293614	0.29959140448271
u-α1MG/uCr_u-SG	x25_x13	11.3013372015473	0.299797648555136
Myh1_sUREA	x65_x40	8.86969904240766	0.300728633468099
CD4 %_prolonged TT	x59_x48	11.3283050115207	0.300796592814324
Myh1_Ahnak	x65_x78	9.36129423905785	0.301074567105551
Capzb_Hs90a	x71_x74	10.0258583463247	0.301160861873565
Hs90a_UP	x74_x12	8.74821990671387	0.30127089519291
u-Ca_u-mALB/uCr	x31_x24	12.9759919394066	0.302759103974542
Msn_24H UP	x64_x17	11.206141504028	0.303052222834986
PLT_Sfrs	x8_x79	9.79526717674073	0.303125175161476
Flna_sUREA	x72_x40	8.24516988674217	0.303904541645005
u-α1MG/uCr_u-β2MG	x25_x20	10.4919766293614	0.304316451110743
Weight_u-SG	x3_x13	11.6208133971292	0.304360324612506
Myh1_Capzb	x65_x71	11.1698821809426	0.305152724119209
u-α1MG_IgM	x19_x52	10.992013733393	0.305362253771397
Vcl_UP	x66_x12	9.61025111799106	0.305439707323721
IgG_Aco2	x50_x67	10.7677448337826	0.306417604617433
CD3 %_PLT	x58_x8	11.000105076959	0.306837231425967
Capzb_CD19 %	x71_x57	10.6295052023876	0.307094627353146
CD19 %_Eno1	x57_x77	10.450189288087	0.307676119688914
Tln1_CRP	x63_x9	10.2958032335741	0.307777965714945
CD4 %_Tln1	x59_x63	10.0819252432156	0.307904486477731
GLB_Vcl	x36_x66	11.1000250179817	0.308810033737354
IgG_Plec	x50_x73	9.37733867131759	0.30895465754224
CD3-CD16+CD56+ %_sUREA	x61_x40	9.60205620671533	0.309090043613211
u-α1MG/uCr_u-RBP/uCr	x25_x28	9.01099670608936	0.309178520390219
ALT_Prdx1	x37_x76	9.90949877228568	0.309327100133746
UP_HB	x12_x7	10.2554790614307	0.309695543233048
u-Ca/uCr_Plec	x33_x73	12.3419150858175	0.310024879324839
HB_Ckap4	x7_x68	10.9005394245967	0.310037016760463
CD3-CD16+CD56+ %_u-RBP/uCr	x61_x28	9.53384912959381	0.310132731151602
Hs90a_Capzb	x74_x71	10.0258583463247	0.310655770790186
CRP_u-RBP/uCr	x9_x28	9.32451258419	0.31075504362319
TG_u-β2MG	x42_x20	10.4837852206273	0.311865600543779
CD3 %_24H UP	x58_x17	10.9209689487467	0.312293319326252
TG_HB	x42_x7	10.9178532311062	0.315144450552374
CD3 %_Plec	x58_x73	9.00222388426408	0.316623082679507
UP_CD4 %	x12_x59	9.93956319086774	0.316841380709858
Eno1_UP	x77_x12	9.44089020278615	0.317754749929583
Capzb_HB	x71_x7	10.5522094005066	0.317981509005339
Myh1_ASO	x65_x44	11.2272727272727	0.318787754117103
Myh1_IgG	x65_x50	11.4340735653236	0.319746586815941
Capzb_Psma1	x71_x70	9.90152607546263	0.320414793939405
24H UP_Vcl	x17_x66	10.6456643356643	0.321514059441557
Psma1_CD3-CD16+CD56+ %	x70_x61	9.83057503506311	0.322244070200397
CRP_CRP	x9_x9	5.85321345097224	0.323062938145581
Myh1_u-RBP/uCr	x65_x28	9.58300550747443	0.323173205119637
u-IgG/uCr_HB	x29_x7	10.446876045354	0.323233279382442
ALT_Dsg1	x37_x69	11.0066347386841	0.324175485036146
CD3-CD16+CD56+ %_Psma1	x61_x70	9.83057503506311	0.324276418306144
u-RBP/uCr_Vcl	x28_x66	9.35455761476427	0.324450785388699
sUREA_24H u-Ca	x40_x32	9.41829710144927	0.324649616541625
CRP_Tln1	x9_x63	10.2958032335741	0.325380896867065
PLT_CD3 %	x8_x58	11.000105076959	0.325469640314967
u-IgG_u-Ca/uCr	x23_x33	11.2667143154948	0.325861645429195
IgM_Dsg1	x52_x69	10.5920948203843	0.325894778120956
Prdx1_Myh1	x76_x65	9.36129423905785	0.325980665764222
u-IgG_u-β2MG/uCr	x23_x26	9.34721045083948	0.325985828255307
Tln1_Psma1	x63_x70	9.63106099696657	0.326549594759646
ASO_Myh1	x44_x65	11.2272727272727	0.326613829538404
Ckap4_Capzb	x68_x71	10.8366466522813	0.327150403784327
Vcl_u-RBP/uCr	x66_x28	9.35455761476427	0.327350882360865
UP_CRP	x12_x9	9.45664931044188	0.327652306986986
u-Ca/uCr_u-Ca/uCr	x33_x33	7.20178647007915	0.327719662146018
IgG_Myh1	x50_x65	11.4340735653236	0.327935432641646
u-IgG_Ppid	x23_x75	10.1955008700976	0.329275733001208
FIB_u-SG	x46_x13	11.7257231855446	0.329869230714892
CRP_UP	x9_x12	9.45664931044188	0.330106809857663
Sfrs_PLT	x79_x8	9.79526717674073	0.330275430525671
CD3-CD16+CD56+ %_u-α1MG/uCr	x61_x25	11.2038623033858	0.330438760904652
sCyC_u-SG	x41_x13	9.08668540241121	0.3307330816743
u-β2MG/uCr_GLB	x26_x36	10.0689016172507	0.330878386914968
PLT_Weight	x8_x3	11.2580493901503	0.330895192137912
u-SG_FIB	x13_x46	11.7257231855446	0.331082310741255
Flna_Capzb	x72_x71	10.0963287849253	0.331099813318153
sUREA_Myh1	x40_x65	8.86969904240766	0.331247429295219
Myh1_Prdx1	x65_x76	9.36129423905785	0.331362903297042
Tln1_CD4 %	x63_x59	10.0819252432156	0.332867329781866
Dsg1_Sfrs	x69_x79	9.29509532344794	0.332939403932719
u-β2MG/uCr_Flna	x26_x72	9.66841672152732	0.334363137733632
Psma1_Tln1	x70_x63	9.63106099696657	0.334934132054147
IgM_u-α1MG/uCr	x52_x25	10.7381244881245	0.335425762205385
Ppid_u-IgG	x75_x23	10.1955008700976	0.335466511916359
UP_Eno1	x12_x77	9.44089020278615	0.335817854776146
sUREA_CD3 %	x40_x58	9.00222388426408	0.336071629555081
CD19 %_Capzb	x57_x71	10.6295052023876	0.336255788976333
u-α1MG/uCr_u-mALB/uCr	x25_x24	10.4275611485289	0.336386089209308
Ahnak_Myh1	x78_x65	9.36129423905785	0.337075110403599
HB_TG	x7_x42	10.9178532311062	0.33727525513922
u-RBP/uCr_CD3-CD16+CD56+ %	x28_x61	9.53384912959381	0.337295128497751
u-RBP/uCr_Myh1	x28_x65	9.58300550747443	0.337705530783619
IgG_Ahnak	x50_x78	9.37733867131759	0.337806666666116
Tln1_u-β2MG/uCr	x63_x26	9.8216735825844	0.338744120847822
Tln1_Msn	x63_x64	10.5783791813204	0.339232573989868
u-IgG_u-IgG	x23_x23	5.61290322580645	0.339353176404175
Myh1_Ppid	x65_x75	10.8997351103383	0.339604041200697
UP_Vcl	x12_x66	9.61025111799106	0.339777215243233
HB_Capzb	x7_x71	10.5522094005066	0.339933513083241
UP_Hs90a	x12_x74	8.74821990671387	0.340185218009264
Weight_TG	x3_x42	10.9692036503597	0.341192715635425
Capzb_u-IgG/uCr	x71_x29	10.4436105728948	0.341486600150453
Aco2_IgG	x67_x50	10.7677448337826	0.341888054962149
u-IgG/uCr_Capzb	x29_x71	10.4436105728948	0.342242486849386
Msn_Tln1	x64_x63	10.5783791813204	0.342585055072752
Sfrs_CD4 %	x79_x59	9.46236559139785	0.342591343285134
CD3 %_Capzb	x58_x71	10.4482189562835	0.342782209250622
CRP_CD19 %	x9_x57	9.95250581481449	0.342902904064136
IgM_u-α1MG	x52_x19	10.992013733393	0.343150968544164
u-RBP/uCr_u-α1MG/uCr	x28_x25	9.01099670608936	0.344257828191706
u-α1MG_GLB	x19_x36	10.6599602010892	0.34429560953992
u-mALB/uCr_u-α1MG/uCr	x24_x25	10.4275611485289	0.344393135172642
GLB_Dsg1	x36_x69	10.8838803536884	0.344440107706498
Vcl_Vcl	x66_x66	5.83426004107119	0.34555499845169
IgG_u-IgG/uCr	x50_x29	10.5657575757576	0.346520751406762
prolonged TT_Tln1	x48_x63	10.4241486068111	0.346701733065816
Prdx1_IgG	x76_x50	9.37733867131758	0.346768385968239
GLB_u-α1MG	x36_x19	10.6599602010892	0.34734281116137
CD3-CD16+CD56+ %_Vcl	x61_x66	10.4045766590389	0.347461684516626
Aco2_GLB	x67_x36	10.4455783545221	0.347849355093988
u-β2MG/uCr_Tln1	x26_x63	9.8216735825844	0.348671798353752
Capzb_GLB	x71_x36	10.6996734972066	0.34891198852265
u-β2MG_u-SG	x20_x13	10.6563945578231	0.348987893992605
Tln1_prolonged TT	x63_x48	10.4241486068111	0.349387869376871
CD4 %_UP	x59_x12	9.93956319086774	0.349723615851044
PLT_HB	x8_x7	10.8843137254902	0.350010661043511
u-α1MG/uCr_prolonged TT	x25_x48	10.6241348369373	0.351110902842484
CD4 %_IgM	x59_x52	10.7045080824972	0.351474698894766
Vcl_CD3-CD16+CD56+ %	x66_x61	10.4045766590389	0.351481714670427
CD3 %_IgM	x58_x52	10.670972116281	0.351648445179081
Tln1_UP	x63_x12	9.19651989450751	0.351813630350979
Plec_CD3 %	x73_x58	9.00222388426408	0.352015570336021
GLB_u-β2MG/uCr	x36_x26	10.0689016172507	0.352113774622758
u-mALB/uCr_u-IgG	x24_x23	9.67999928151215	0.352134299165429
u-Ca_Myh1	x31_x65	13.9320029563932	0.35230727190627
Capzb_Ckap4	x71_x68	10.8366466522813	0.352439800409355
u-β2MG/uCr_CD3-CD16+CD56+ %	x26_x61	10.4879316132982	0.352783896120794
Vcl_Ahnak	x66_x78	8.89422737782655	0.352842714854327
IgM_CD3 %	x52_x58	10.670972116281	0.353034545870628
Flna_24H UP	x72_x17	10.0617415703954	0.354088839334101
Sfrs_Dsg1	x79_x69	9.29509532344794	0.355108220042423
u-β2MG_TG	x20_x42	10.4837852206273	0.355876790616773
Myh1_Flna	x65_x72	10.0178588887078	0.355952741536132
Dsg1_IgM	x69_x52	10.5920948203843	0.356026811004936
24H u-Ca_sUREA	x32_x40	9.41829710144928	0.356084500905774
u-β2MG_u-IgG	x20_x23	9.55084104534537	0.356859593938946
CD19 %_u-β2MG/uCr	x57_x26	10.501799520128	0.356892521923302
CD3 %_CRP	x58_x9	9.84959037378392	0.357167948212886
Ppid_Ahnak	x75_x78	9.2473974828891	0.357417852957138
u-SG_sCyC	x13_x41	9.08668540241121	0.357484929917032
IgG_Prdx1	x50_x76	9.37733867131759	0.357735937855901
CD3 %_sUREA	x58_x40	9.00222388426408	0.357999688731269
CRP_CD3 %	x9_x58	9.84959037378392	0.358086942495674
IgM_CD4 %	x52_x59	10.7045080824972	0.359092525574115
Vcl_Eno1	x66_x77	10.0171998624011	0.359116932938582
Ppid_Myh1	x75_x65	10.8997351103383	0.359453057249878
CD3 %_Hs90a	x58_x74	9.54223070276498	0.359923352769999
Eno1_Vcl	x77_x66	10.0171998624011	0.359956686145108
24H UP_Flna	x17_x72	10.0617415703954	0.360190678473811
u-SG_u-β2MG	x13_x20	10.6563945578231	0.360196268076876
Ckap4_Ckap4	x68_x68	6.12537287761399	0.360697828090805
TG_ALT	x42_x37	10.7476396958305	0.361162291910605
Flna_u-β2MG/uCr	x72_x26	9.66841672152732	0.361376989734114
Ahnak_CD3 %	x78_x58	9.00222388426408	0.362198159986223
CD19 %_CRP	x57_x9	9.95250581481449	0.362213024161074
u-β2MG/uCr_Plec	x26_x73	7.93192997395311	0.363199194192156
u-α1MG_u-Ca/uCr	x19_x33	11.8015227771325	0.365053509295522
u-mALB/uCr_PLT	x24_x8	10.6840252633311	0.365324640169638
CD3-CD16+CD56+ %_u-β2MG/uCr	x61_x26	10.4879316132982	0.365411311302225
HB_PLT	x7_x8	10.8843137254902	0.365416389627411
PLT_u-mALB/uCr	x8_x24	10.6840252633311	0.365637712311752
CD3 %_Ahnak	x58_x78	9.00222388426408	0.366595706766843
Ahnak_Ppid	x78_x75	9.2473974828891	0.36669104941822
prolonged TT_u-α1MG/uCr	x48_x25	10.6241348369373	0.367368679863899
TG_Weight	x42_x3	10.9692036503597	0.367485497936821
Ahnak_IgG	x78_x50	9.37733867131758	0.368441023090091
Vcl_sUREA	x66_x40	7.89348758894139	0.368971013755197
Ckap4_HB	x68_x7	10.9005394245967	0.368972147814523
u-β2MG/uCr_ASO	x26_x44	9.5305698005698	0.369006185912018
CRP_HB	x9_x7	10.2554790614307	0.369072314088924
u-IgG_u-β2MG	x23_x20	9.55084104534537	0.369295787032693
u-α1MG/uCr_u-α1MG/uCr	x25_x25	5.68768166780107	0.369709019567436
u-β2MG_Hs90a	x20_x74	9.58035714285714	0.36982094953624
GLB_Aco2	x36_x67	10.4455783545221	0.369835782434924
Flna_Myh1	x72_x65	10.0178588887078	0.370462450520757
u-IgG/uCr_IgG	x29_x50	10.5657575757576	0.370550736646703
24H u-Ca_u-RBP	x32_x22	10.9841666666667	0.37085140518416
ALT_TG	x37_x42	10.7476396958305	0.370953345806424
UP/uCr_CD3-CD16+CD56+ %	x30_x61	8.68293793024976	0.371006223189263
CD3 %_Prdx1	x58_x76	9.00222388426408	0.372622698292193
UP_Tln1	x12_x63	9.19651989450751	0.372912894780956
prolonged TT_24H UP	x48_x17	10.8328774928775	0.373284760872569
u-IgG_24H u-Ca	x23_x32	10.9841666666667	0.373879254150824
Ahnak_Vcl	x78_x66	8.89422737782655	0.375270645906261
Hs90a_u-β2MG	x74_x20	9.58035714285714	0.37571849507152
u-α1MG_CRP	x19_x9	9.91136569392025	0.375936054836337
Hs90a_Ahnak	x74_x78	8.13043750195453	0.376473525154404
u-Ca/uCr_GLB	x33_x36	11.546912766425	0.37731203610955
Plec_CRP	x73_x9	8.16641927138556	0.377321455015399
Plec_u-β2MG/uCr	x73_x26	7.93192997395311	0.377412557571528
24H UP_prolonged TT	x17_x48	10.8328774928775	0.377574059271581
CRP_IgM	x9_x52	10.4441123531641	0.378331887877631
CD4 %_Sfrs	x59_x79	9.46236559139785	0.379618492939408
Capzb_CD3 %	x71_x58	10.4482189562835	0.379953579606768
u-α1MG/uCr_IgM	x25_x52	10.7381244881245	0.380069794133283
u-IgG_u-mALB/uCr	x23_x24	9.67999928151215	0.380522151120187
u-SG_Tln1	x13_x63	10.457963089542	0.381047681100973
u-β2MG/uCr_CD19 %	x26_x57	10.501799520128	0.381430185513113
CRP_Plec	x9_x73	8.16641927138556	0.381923339312509
HB_CRP	x7_x9	10.2554790614307	0.38259980882106
CD19 %_UP/uCr	x57_x30	8.43066610808546	0.382794597162302
Prdx1_Ppid	x76_x75	8.89422737782655	0.383035409642816
u-RBP_24H u-Ca	x22_x32	10.9841666666667	0.383172615708938
u-Ca/uCr_u-IgG	x33_x23	11.2667143154948	0.383402123980547
IgG_Flna	x50_x72	10.2975800156128	0.383402684931407
sUREA_Vcl	x40_x66	7.89348758894139	0.383707635032995
u-Ca/uCr_u-α1MG	x33_x19	11.8015227771325	0.383884199006159
IgG_ASO	x50_x44	10.2777580539119	0.384245903000972
Eno1_24H UP	x77_x17	9.85890186535348	0.384640437576374
Hs90a_CD3 %	x74_x58	9.54223070276498	0.38485779205863
u-Ca_UP	x31_x12	10.9400369602825	0.385270433232976
PLT_Eno1	x8_x77	9.85991967199397	0.385276522840657
Prdx1_CD3 %	x76_x58	9.00222388426408	0.385283088085713
Tln1_u-SG	x63_x13	10.457963089542	0.386040478306785
CD4 %_u-IgG	x59_x23	9.18631915826867	0.387598825350683
24H u-Ca_u-IgG	x32_x23	10.9841666666667	0.387608824377259
Ahnak_Hs90a	x78_x74	8.13043750195453	0.388045516586937
Flna_IgG	x72_x50	10.2975800156128	0.3880997038592
Ahnak_Flna	x78_x72	8.28766769865841	0.388347967573281
GLB_u-Ca/uCr	x36_x33	11.546912766425	0.388683397726656
u-IgG_CD4 %	x23_x59	9.18631915826867	0.389241090220224
24H UP_Eno1	x17_x77	9.85890186535348	0.389261756307651
GLB_Weight	x36_x3	10.9402336054039	0.389390991454744
u-α1MG/uCr_Msn	x25_x64	10.1763940092166	0.389886050645723
Ckap4_ASO	x68_x44	10.5861244019139	0.390674173967316
PLT_Myh1	x8_x65	10.7688581314879	0.391097191001793
ASO_u-β2MG/uCr	x44_x26	9.5305698005698	0.391156019697489
24H u-Ca_HB	x32_x7	11.9257352941176	0.391182203712319
CD3-CD16+CD56+ %_UP/uCr	x61_x30	8.68293793024976	0.391390901986513
ASO_Ckap4	x44_x68	10.5861244019139	0.391592304948692
u-α1MG_Ppid	x19_x75	10.0291058358827	0.392230615654392
Weight_GLB	x3_x36	10.9402336054039	0.392833456301358
UP/uCr_CD19 %	x30_x57	8.43066610808546	0.392888315789796
IgM_CRP	x52_x9	10.4441123531641	0.393092157641773
Sfrs_CD3 %	x79_x58	9.00222388426408	0.393437507868737
Aco2_Ppid	x67_x75	9.94725554695562	0.393835948777901
u-α1MG_Flna	x19_x72	9.60504932315668	0.396764943179687
Dsg1_prolonged TT	x69_x48	9.86999803386998	0.396981203193967
sUREA_prolonged TT	x40_x48	7.81868408467366	0.397261343550464
u-β2MG/uCr_u-IgG	x26_x23	9.34721045083948	0.398812841522916
Capzb_UP	x71_x12	9.05046641979805	0.399748993489893
Ppid_Aco2	x75_x67	9.94725554695562	0.400780586094482
Myh1_PLT	x65_x8	10.7688581314879	0.400960040669483
CD19 %_CD19 %	x57_x57	5.82260869565217	0.401335918508896
24H UP_u-α1MG	x17_x19	9.93367498514557	0.401560729799262
Flna_u-α1MG	x72_x19	9.60504932315668	0.401646227793746
Weight_ASO	x3_x44	9.78260869565218	0.402665408973932
u-RBP/uCr_Hs90a	x28_x74	8.15062779104903	0.403024515059232
CRP_u-α1MG	x9_x19	9.91136569392025	0.403414702498181
u-α1MG_24H UP	x19_x17	9.93367498514557	0.404653435291889
UP_u-Ca	x12_x31	10.9400369602825	0.404951356492769
GLB_Capzb	x36_x71	10.6996734972066	0.407158262160292
CD3-CD16+CD56+ %_u-IgG/uCr	x61_x29	9.53384912959381	0.407544154298406
Psma1_Vcl	x70_x66	8.64703613191493	0.407737595700378
Ppid_ASO	x75_x44	10.0806451612903	0.408254544510658
GLB_Tln1	x36_x63	10.1092813439536	0.408742984086577
u-RBP_u-Ca/uCr	x22_x33	10.252935862692	0.408798949847942
CRP_ALT	x9_x37	10.2207428831797	0.410313755122709
Flna_Msn	x72_x64	9.72850972747774	0.410919986664473
u-Ca/uCr_u-RBP	x33_x22	10.252935862692	0.411208523232293
ASO_IgG	x44_x50	10.2777580539119	0.411357315638133
GLB_prolonged TT	x36_x48	10.8217062263502	0.411907094752004
u-β2MG/uCr_Vcl	x26_x66	9.58563484326733	0.412379451684912
Flna_u-α1MG/uCr	x72_x25	9.44931838982643	0.412401146177135
CD3 %_Psma1	x58_x70	9.00222388426408	0.412525905455245
IgM_Vcl	x52_x66	10.2792483660131	0.413741194203071
ALT_CRP	x37_x9	10.2207428831797	0.413849064800903
UP_Capzb	x12_x71	9.05046641979805	0.414678670685384
GLB_24H u-Ca	x36_x32	11.3917438271605	0.415241362771096
HB_prolonged TT	x7_x48	10.6254593375018	0.416571675795743
PLT_Aco2	x8_x67	9.65146111742498	0.418764886264465
Ckap4_u-IgG	x68_x23	9.37032145667079	0.41878336052853
Ppid_u-α1MG	x75_x19	10.0291058358827	0.419293592420746
ASO_Ppid	x44_x75	10.0806451612903	0.419702484275616
Eno1_PLT	x77_x8	9.85991967199397	0.420204946624658
ASO_u-RBP/uCr	x44_x28	8.23255159474672	0.420653008455172
Prdx1_u-α1MG/uCr	x76_x25	8.78835379710877	0.420911800504777
Vcl_u-IgG/uCr	x66_x29	9.30003213564302	0.421174949595848
prolonged TT_Dsg1	x48_x69	9.86999803386999	0.421371448042604
Dsg1_24H UP	x69_x17	9.85729462041227	0.422176324435356
Plec_prolonged TT	x73_x48	8.05600109415992	0.422468060625883
prolonged TT_sUREA	x48_x40	7.81868408467366	0.423628966674
CD3 %_Dsg1	x58_x69	9.80639991728702	0.423941868067989
u-β2MG/uCr_24H UP	x26_x17	9.7329150187784	0.424023469316057
Msn_Flna	x64_x72	9.72850972747774	0.424096377001484
Ppid_Prdx1	x75_x76	8.89422737782655	0.424165630595878
Vcl_u-β2MG/uCr	x66_x26	9.58563484326733	0.425230173300567
Msn_u-α1MG/uCr	x64_x25	10.1763940092166	0.425415060122964
u-α1MG/uCr_Flna	x25_x72	9.44931838982643	0.426233169338187
Msn_Vcl	x64_x66	9.80653195178479	0.426361126549028
Vcl_IgM	x66_x52	10.2792483660131	0.426817282743375
u-RBP/uCr_ASO	x28_x44	8.23255159474672	0.426954598155206
ASO_ALT	x44_x37	9.4187062937063	0.427304955280551
24H u-Ca_GLB	x32_x36	11.3917438271605	0.427582363666837
UP_prolonged TT	x12_x48	9.42527441598649	0.427720278512274
Dsg1_IgG	x69_x50	9.98875661375661	0.427905053381632
Eno1_Tln1	x77_x63	9.5146181630547	0.428391722134917
Dsg1_CD3 %	x69_x58	9.80639991728702	0.429747139889722
u-α1MG/uCr_Eno1	x25_x77	9.70982142857143	0.429827229290722
Ahnak_CD19 %	x78_x57	8.39026769924996	0.430044946893559
Sfrs_ASO	x79_x44	9.80113636363637	0.430049137762787
HB_24H u-Ca	x7_x32	11.9257352941176	0.430286934885501
prolonged TT_GLB	x48_x36	10.8217062263502	0.430591639205668
Hs90a_Vcl	x74_x66	8.94627136895948	0.430663850769346
u-IgG/uCr_CD3-CD16+CD56+ %	x29_x61	9.53384912959381	0.430708293633308
Flna_Ahnak	x72_x78	8.28766769865841	0.430818415135307
Tln1_GLB	x63_x36	10.1092813439536	0.43085238385385
ASO_24H UP	x44_x17	10.203007518797	0.431562295736931
Aco2_PLT	x67_x8	9.65146111742498	0.432302188344753
u-SG_u-IgG/uCr	x13_x29	9.96315027565027	0.433282959373753
Aco2_Psma1	x67_x70	8.54879314298819	0.434080843125689
Psma1_CD3 %	x70_x58	9.00222388426408	0.436918220377152
ASO_Weight	x44_x3	9.78260869565218	0.438297450469252
24H UP_24H UP	x17_x17	5.55902009547495	0.438393239688834
Vcl_Hs90a	x66_x74	8.94627136895948	0.438919893033959
CD3-CD16+CD56+ %_CD3-CD16+CD56+ %	x61_x61	5.82260869565217	0.439069979762681
u-RBP/uCr_24H u-Ca	x28_x32	9.99385521885522	0.439451852931017
GLB_Eno1	x36_x77	9.87862409581463	0.439704486600833
Plec_u-β2MG	x73_x20	7.40480663489736	0.440015678973213
u-α1MG/uCr_u-IgG	x25_x23	9.18197336937256	0.440105794672224
sUREA_Plec	x40_x73	5.7669503753291	0.440418421013029
24H UP_u-β2MG/uCr	x17_x26	9.7329150187784	0.440550320457776
prolonged TT_Plec	x48_x73	8.05600109415992	0.440567742145495
24H UP_ASO	x17_x44	10.203007518797	0.441490675641976
u-IgG_Ckap4	x23_x68	9.37032145667079	0.444649618204913
Tln1_Eno1	x63_x77	9.5146181630547	0.444750518652118
24H u-Ca_CRP	x32_x9	11.1463963963964	0.445056257053195
IgG_Msn	x50_x64	10.3060807656396	0.445138788557141
24H UP_24H u-Ca	x17_x32	11.6387602880658	0.445456233134164
prolonged TT_HB	x48_x7	10.6254593375018	0.445701163438312
Hs90a_Eno1	x74_x77	8.72977070080153	0.44600438874652
Hs90a_u-RBP/uCr	x74_x28	8.15062779104903	0.446068996942288
IgG_Dsg1	x50_x69	9.98875661375661	0.447949167995836
Msn_IgG	x64_x50	10.3060807656396	0.448774878889063
Plec_sUREA	x73_x40	5.7669503753291	0.448775232877553
u-RBP/uCr_Msn	x28_x64	8.38207061207391	0.449135164230655
Vcl_Msn	x66_x64	9.80653195178479	0.449626370918904
CD3 %_Sfrs	x58_x79	9.00222388426408	0.449887438876221
Eno1_u-α1MG/uCr	x77_x25	9.70982142857143	0.450207584523255
Myh1_u-IgG/uCr	x65_x29	9.58300550747443	0.451301079686687
prolonged TT_UP	x48_x12	9.42527441598649	0.451860803600726
u-IgG/uCr_u-SG	x29_x13	9.96315027565027	0.451879234978221
u-Ca_u-RBP	x31_x22	10.3174603174603	0.451991318649279
IgG_Eno1	x50_x77	9.49316820745392	0.452294712606973
24H UP_Dsg1	x17_x69	9.85729462041227	0.452802614029703
Eno1_Hs90a	x77_x74	8.72977070080153	0.454442235002631
24H u-Ca_u-RBP/uCr	x32_x28	9.99385521885522	0.454614751386417
Msn_CD3 %	x64_x58	9.68129652605459	0.454615897298097
u-IgG/uCr_Vcl	x29_x66	9.30003213564302	0.455209472430984
CD19 %_Ahnak	x57_x78	8.39026769924995	0.455912139541882
CD19 %_Msn	x57_x64	9.52646455928364	0.455958853395726
TG_Capzb	x42_x71	9.78445257135854	0.456456440516896
Eno1_IgG	x77_x50	9.49316820745392	0.456490147727742
u-IgG/uCr_CD3 %	x29_x58	9.22722790077612	0.456730909527591
u-IgG/uCr_Myh1	x29_x65	9.58300550747443	0.456799838836682
GLB_HB	x36_x7	10.297994496044	0.458068829321682
u-Ca_u-IgG	x31_x23	10.1851851851852	0.458419647098605
u-β2MG_Dsg1	x20_x69	9.22281477627472	0.45852011647196
Hs90a_CD3-CD16+CD56+ %	x74_x61	9.10557184750733	0.458547529479258
u-IgG_u-α1MG/uCr	x23_x25	9.18197336937256	0.458682230579813
Dsg1_u-β2MG	x69_x20	9.22281477627472	0.459103858717276
Ppid_Hs90a	x75_x74	9.03998148059161	0.459621897997527
Plec_24H u-Ca	x73_x32	10.9092691622103	0.459677893190386
Hs90a_Ppid	x74_x75	9.03998148059161	0.459770169353815
Msn_CD19 %	x64_x57	9.52646455928364	0.460498865702278
Ppid_u-SG	x75_x13	10.3253161312372	0.46180603712202
u-RBP_u-Ca	x22_x31	10.3174603174603	0.46232399177755
u-RBP_u-SG	x22_x13	8.43424036281179	0.463675639835584
Sfrs_CD3-CD16+CD56+ %	x79_x61	8.76149701040821	0.465280084152859
CD3-CD16+CD56+ %_Hs90a	x61_x74	9.10557184750733	0.465553720014465
ASO_Sfrs	x44_x79	9.80113636363637	0.4656102282337
u-SG_Ppid	x13_x75	10.3253161312372	0.465837398944515
u-α1MG/uCr_Prdx1	x25_x76	8.78835379710877	0.466219640196384
CRP_24H u-Ca	x9_x32	11.1463963963964	0.466445195300311
Vcl_Psma1	x66_x70	8.64703613191493	0.466692233125218
Ckap4_prolonged TT	x68_x48	10.1394439483983	0.467060554989762
CD3 %_u-IgG/uCr	x58_x29	9.22722790077612	0.467246304600183
Ckap4_u-α1MG/uCr	x68_x25	9.67997831390621	0.467949963755558
sUREA_Ahnak	x40_x78	6.08978796956127	0.468201152027343
Ppid_Capzb	x75_x71	9.94352810694756	0.468551801412021
Ahnak_CD3-CD16+CD56+ %	x78_x61	8.00641154077339	0.468688318686773
Myh1_24H UP	x65_x17	9.92063198553583	0.46895915443723
Hs90a_Flna	x74_x72	8.24516988674217	0.469117505599786
u-Ca/uCr_UP	x33_x12	8.37439435000411	0.469189014360918
Vcl_u-α1MG/uCr	x66_x25	9.42792338709677	0.469560888760899
PLT_Vcl	x8_x66	9.6545344710413	0.470202411126347
prolonged TT_Ahnak	x48_x78	8.05600109415992	0.470564199634027
sUREA_24H UP	x40_x17	7.28888888888889	0.470756328098295
Myh1_24H u-Ca	x65_x32	11.1463963963964	0.471292574904017
u-β2MG_Myh1	x20_x65	9.58563484326733	0.471555676225799
Psma1_Ppid	x70_x75	8.73728881780199	0.472435232186565
Eno1_GLB	x77_x36	9.87862409581463	0.472463163218782
sCyC_CD3-CD16+CD56+ %	x41_x61	7.91884927753678	0.473961800043366
24H UP_sUREA	x17_x40	7.28888888888889	0.47499777397263
u-RBP/uCr_Prdx1	x28_x76	7.12680011520737	0.475752290180895
u-Ca_GLB	x31_x36	12.059620596206	0.475890963283553
Ppid_Psma1	x75_x70	8.73728881780199	0.476506587118314
Flna_Hs90a	x72_x74	8.24516988674217	0.477010344358525
u-IgG_u-Ca	x23_x31	10.1851851851852	0.477045990245513
24H u-Ca_Prdx1	x32_x76	11.1660606060606	0.477673962732578
Prdx1_Eno1	x76_x77	7.98096000526114	0.477876748768233
Myh1_u-β2MG	x65_x20	9.58563484326733	0.478249319485613
24H u-Ca_24H UP	x32_x17	11.6387602880658	0.478319761584765
u-IgG_CD3-CD16+CD56+ %	x23_x61	8.72324046920821	0.478536091163715
prolonged APTT_ASO	x47_x44	9.4187062937063	0.478696139344827
Msn_u-RBP/uCr	x64_x28	8.3820706120739	0.479128544628021
Capzb_TG	x71_x42	9.78445257135854	0.479342698699861
Aco2_prolonged TT	x67_x48	9.37386177381169	0.480056410423638
Ahnak_u-Ca	x78_x31	11.546912766425	0.48078814140426
HB_GLB	x7_x36	10.297994496044	0.481304007611384
Psma1_Aco2	x70_x67	8.54879314298819	0.481358209512912
u-SG_u-RBP	x13_x22	8.43424036281179	0.481404310320276
24H u-Ca_u-Ca/uCr	x32_x33	10.7095424836601	0.481659616985986
ALT_ASO	x37_x44	9.41870629370629	0.482092308198201
Capzb_Ppid	x71_x75	9.94352810694756	0.482882907201225
24H u-Ca_Plec	x32_x73	10.9092691622103	0.483388175025484
Myh1_u-Ca/uCr	x65_x33	11.0684532771254	0.48342752117986
GLB_u-Ca	x36_x31	12.059620596206	0.484019056954308
u-α1MG_24H u-Ca	x19_x32	10.9139619883041	0.484052834496077
CRP_Capzb	x9_x71	9.22305135676562	0.484316949584386
24H u-Ca_u-α1MG	x32_x19	10.9139619883041	0.484705861276987
Ahnak_sUREA	x78_x40	6.08978796956127	0.485462081966669
24H u-Ca_prolonged APTT	x32_x47	10.9841666666667	0.485905051974698
Eno1_Prdx1	x77_x76	7.98096000526114	0.486028603848542
Ppid_Flna	x75_x72	9.22025857126476	0.487192317584003
CD3-CD16+CD56+ %_Sfrs	x61_x79	8.76149701040821	0.487272412262157
Myh1_Eno1	x65_x77	9.36129423905785	0.487301979376803
Prdx1_Prdx1	x76_x76	3.83157894736842	0.487415133214126
UP_u-Ca/uCr	x12_x33	8.37439435000411	0.487498923906415
u-Ca/uCr_Myh1	x33_x65	11.0684532771254	0.488155540075674
Ckap4_Myh1	x68_x65	9.74320790379914	0.488460768269527
sUREA_Capzb	x40_x71	7.01278879721115	0.490427149343202
CD3-CD16+CD56+ %_Ahnak	x61_x78	8.00641154077339	0.490620100113108
sUREA_u-β2MG	x40_x20	7.06522791724405	0.490768278045288
Aco2_u-RBP/uCr	x67_x28	7.9538504777652	0.491504557358011
CRP_IgG	x9_x50	9.8372755293487	0.491709009933553
u-Ca_u-IgG/uCr	x31_x29	10.5382018732468	0.492033893867922
prolonged APTT_24H u-Ca	x47_x32	10.9841666666667	0.492088077153439
Eno1_Myh1	x77_x65	9.36129423905785	0.492595519835836
Psma1_Ckap4	x70_x68	8.51915665834094	0.492790751183794
24H UP_Myh1	x17_x65	9.92063198553583	0.494534307782895
CRP_prolonged TT	x9_x48	9.51699203073042	0.494900154631109
UP_Ckap4	x12_x68	8.71839198112502	0.495605776423168
u-Ca_Ahnak	x31_x78	11.546912766425	0.496303638227162
CD3-CD16+CD56+ %_u-IgG	x61_x23	8.72324046920821	0.497741220516172
u-β2MG_sUREA	x20_x40	7.06522791724405	0.498312397974491
prolonged APTT_u-Ca/uCr	x47_x33	10.4787714543812	0.498365992343743
prolonged TT_Aco2	x48_x67	9.37386177381169	0.498557893163394
TG_u-RBP/uCr	x42_x28	8.28885247458915	0.49859011048803
Prdx1_u-RBP/uCr	x76_x28	7.12680011520737	0.49935910630676
Flna_prolonged TT	x72_x48	9.04678362573099	0.499434296285923
prolonged TT_CRP	x48_x9	9.51699203073042	0.500285598924489
Prdx1_24H u-Ca	x76_x32	11.1660606060606	0.501245715008553
Capzb_prolonged TT	x71_x48	9.70249283339067	0.501329601225115
u-RBP/uCr_TG	x28_x42	8.28885247458915	0.501348955399297
Ppid_u-Ca/uCr	x75_x33	11.0352948767583	0.50152966637028
IgG_CRP	x50_x9	9.8372755293487	0.501876659503908
Vcl_PLT	x66_x8	9.6545344710413	0.503451421509786
IgM_ASO	x52_x44	9.5305698005698	0.503474837955304
IgM_u-β2MG/uCr	x52_x26	9.234065177247	0.503963968479158
u-β2MG/uCr_IgM	x26_x52	9.234065177247	0.503988568854611
GLB_u-IgG	x36_x23	8.95115363586659	0.504374722232561
Dsg1_Ppid	x69_x75	9.0974957000344	0.505416879731045
ASO_IgM	x44_x52	9.5305698005698	0.505531127115031
Aco2_CD3 %	x67_x58	9.00222388426408	0.505713926271716
CD19 %_Sfrs	x57_x79	8.39026769924995	0.505786596834316
Msn_CD3-CD16+CD56+ %	x64_x61	9.55359647365257	0.505807294382548
ASO_prolonged APTT	x44_x47	9.4187062937063	0.506050380281068
Tln1_CD3 %	x63_x58	9.00222388426408	0.50612485289954
prolonged TT_Ckap4	x48_x68	10.1394439483983	0.506574448323317
24H u-Ca_Myh1	x32_x65	11.1463963963964	0.507152965788285
Flna_Ppid	x72_x75	9.22025857126476	0.507209897205641
u-Ca/uCr_prolonged APTT	x33_x47	10.4787714543812	0.507234406763317
GLB_Ckap4	x36_x68	9.91207143676184	0.5073809013257
u-Ca/uCr_Capzb	x33_x71	10.8739837398374	0.507620008725879
Prdx1_prolonged TT	x76_x48	8.05600109415992	0.507997118823085
u-β2MG_Plec	x20_x73	7.40480663489736	0.508143103644381
prolonged TT_Flna	x48_x72	9.04678362573099	0.508723027640648
Flna_Psma1	x72_x70	8.24516988674217	0.510544833978697
Ckap4_GLB	x68_x36	9.91207143676184	0.511039097837934
u-β2MG/uCr_u-α1MG/uCr	x26_x25	8.83830038806694	0.511753542578037
prolonged TT_Capzb	x48_x71	9.70249283339067	0.512038910871307
u-Ca/uCr_24H u-Ca	x33_x32	10.7095424836601	0.513124008284611
CD3 %_Aco2	x58_x67	9.00222388426408	0.513171527734438
u-α1MG/uCr_Dsg1	x25_x69	9.10551720369392	0.513249565520177
u-β2MG_24H u-Ca	x20_x32	10.9637239250745	0.513348690979094
CD3-CD16+CD56+ %_Msn	x61_x64	9.55359647365257	0.513757780942158
24H u-Ca_u-β2MG/uCr	x32_x26	9.99385521885522	0.513767774864123
Eno1_CD3 %	x77_x58	9.00222388426408	0.514082160706289
u-Ca/uCr_Ppid	x33_x75	11.0352948767583	0.514089099396373
CD3 %_Msn	x58_x64	9.68129652605459	0.514474895710808
Plec_ASO	x73_x44	8.76736111111111	0.515386644278933
u-RBP/uCr_Aco2	x28_x67	7.9538504777652	0.516043956944793
Psma1_Flna	x70_x72	8.24516988674217	0.516226317359369
Capzb_sUREA	x71_x40	7.01278879721115	0.516469230466044
u-β2MG/uCr_24H u-Ca	x26_x32	9.99385521885522	0.516848614570503
u-α1MG/uCr_Ckap4	x25_x68	9.67997831390621	0.517550689026571
PLT_u-β2MG	x8_x20	9.35006583278473	0.51844264085233
Hs90a_GLB	x74_x36	8.82731712059347	0.518971611179676
CD3 %_Eno1	x58_x77	9.00222388426408	0.519467181214049
ASO_Ahnak	x44_x78	9.26573426573427	0.520656503177631
Ahnak_prolonged TT	x78_x48	8.05600109415992	0.52090695506997
Ckap4_24H u-Ca	x68_x32	10.9841666666667	0.521457797100585
Ckap4_UP	x68_x12	8.71839198112502	0.522349295369917
Ppid_Dsg1	x75_x69	9.0974957000344	0.522534115793672
Capzb_CD3-CD16+CD56+ %	x71_x61	9.42229323478356	0.522762074250179
u-IgG_GLB	x23_x36	8.95115363586659	0.522917275053954
PLT_Flna	x8_x72	9.13991228070175	0.523012659616076
ALT_24H u-Ca	x37_x32	10.8888888888889	0.523026138451328
u-α1MG/uCr_Vcl	x25_x66	9.42792338709677	0.523155456771155
24H u-Ca_u-α1MG/uCr	x32_x25	10.5294318181818	0.52452833320612
prolonged TT_Prdx1	x48_x76	8.05600109415992	0.524641975306129
u-α1MG/uCr_sUREA	x25_x40	7.13866987154952	0.525680828423882
Myh1_Ckap4	x65_x68	9.74320790379914	0.52617477560518
CD3-CD16+CD56+ %_sCyC	x61_x41	7.91884927753678	0.526175790988662
u-α1MG/uCr_u-β2MG/uCr	x25_x26	8.83830038806694	0.52656289919461
Sfrs_CD19 %	x79_x57	8.39026769924996	0.526725791562146
Eno1_Plec	x77_x73	7.02205710354317	0.526760489709613
u-RBP/uCr_Ckap4	x28_x68	7.87328383486589	0.526848091571125
Capzb_CRP	x71_x9	9.22305135676562	0.528825371261725
Dsg1_Dsg1	x69_x69	4.5233918128655	0.529691840419026
Msn_Dsg1	x64_x69	9.0021976216192	0.529699720568755
PLT_u-Ca/uCr	x8_x33	10.9171169351445	0.529702822579247
CD3-CD16+CD56+ %_Capzb	x61_x71	9.42229323478356	0.530011645906948
u-Ca_IgM	x31_x52	11.3917438271605	0.531066431729613
Capzb_Capzb	x71_x71	4.97734571287987	0.531222323435406
Hs90a_u-Ca	x74_x31	11.7896562107384	0.531391986841865
Ckap4_Psma1	x68_x70	8.51915665834094	0.531468298514012
u-IgG/uCr_24H u-Ca	x29_x32	10.7349046015713	0.532044239173137
Dsg1_Msn	x69_x64	9.0021976216192	0.532798303342318
Flna_PLT	x72_x8	9.13991228070176	0.533410397675901
Ahnak_u-IgG/uCr	x78_x29	7.51443768463607	0.534305689266555
IgM_IgM	x52_x52	5.51611721611722	0.53447239279757
Ppid_24H UP	x75_x17	9.4440170940171	0.534494186127372
Dsg1_u-α1MG/uCr	x69_x25	9.10551720369392	0.534745414451003
u-Ca_Hs90a	x31_x74	11.7896562107384	0.534820295772019
u-SG_CD3 %	x13_x58	9.56571428571429	0.534903785945174
sUREA_u-α1MG/uCr	x40_x25	7.13866987154952	0.535528462463562
u-IgG_sUREA	x23_x40	6.53873527905786	0.536080437417113
ALT_Eno1	x37_x77	9.36902810659868	0.536242689160343
u-α1MG/uCr_24H u-Ca	x25_x32	10.5294318181818	0.536257457493592
Eno1_sUREA	x77_x40	6.59026306736915	0.536415559243957
Prdx1_CD3-CD16+CD56+ %	x76_x61	8.01290322580645	0.53702691197182
UP_UP	x12_x12	2.53250032620429	0.537050575181823
GLB_Hs90a	x36_x74	8.82731712059347	0.537130052661971
Capzb_u-Ca/uCr	x71_x33	10.8739837398374	0.537232783590957
u-RBP/uCr_Plec	x28_x73	6.1325159393083	0.53748626901941
Ahnak_ASO	x78_x44	9.26573426573427	0.538566056914619
24H u-Ca_Ckap4	x32_x68	10.9841666666667	0.538708175411986
Plec_Ahnak	x73_x78	6.44673975519588	0.540279428980283
u-Ca/uCr_PLT	x33_x8	10.9171169351445	0.540439933332158
CD3 %_Tln1	x58_x63	9.00222388426408	0.541117121224867
Ahnak_Plec	x78_x73	6.44673975519588	0.54121269930749
24H u-Ca_ALT	x32_x37	10.8888888888889	0.542463252996916
ASO_Plec	x44_x73	8.76736111111111	0.54247085445395
Psma1_prolonged TT	x70_x48	8.05600109415992	0.542687730310267
u-IgG/uCr_u-Ca	x29_x31	10.5382018732468	0.544163236132578
CD19 %_GLB	x57_x36	9.5418859830047	0.545040609425792
u-IgG_Hs90a	x23_x74	7.77158534907368	0.545561048343383
prolonged TT_Psma1	x48_x70	8.05600109415992	0.545893851883036
u-Ca_CD19 %	x31_x57	7.7712962962963	0.546608351979138
ALT_GLB	x37_x36	10.0143226795362	0.546761553120396
Hs90a_u-IgG	x74_x23	7.77158534907368	0.547097136282506
u-β2MG_PLT	x20_x8	9.35006583278473	0.547160043625352
GLB_ALT	x36_x37	10.0143226795362	0.547322280264334
24H UP_Ppid	x17_x75	9.4440170940171	0.54790068493762
u-α1MG_u-IgG/uCr	x19_x29	8.61041906682028	0.548322499014782
FIB_24H u-Ca	x46_x32	10.8555148555149	0.548350445108262
Ckap4_CD3 %	x68_x58	9.46236559139785	0.548602523690541
CD19 %_u-Ca	x57_x31	7.7712962962963	0.548695413875986
GLB_CD19 %	x36_x57	9.5418859830047	0.548856882311097
CD3-CD16+CD56+ %_Prdx1	x61_x76	8.01290322580645	0.5494890651425
[truncated: 706 more rows]
