# Supplementary material for: Machine learning models for predicting steroid-resistant of nephrotic syndrome
Source: Front Immunol. 2023 Jan 26;14:1090241. doi: 10.3389/fimmu.2023.1090241 (PMC9911108; doi:10.3389/fimmu.2023.1090241)
Supplement: Supplementary file 1 [file Presentation_1.zip › Supplementary material/Supplementary Table 5.xlsx]

## Sheet: Sheet1
Supplementary Table 5.
cn	rcn	mac2	pvalue
u-TF_prolonged TT	x21_x48	26.9354921000658	0.000100131430088072
u-RBC_Capzb	x14_x71	26.3329272863568	0.000100790664688217
u-TF_Flna	x21_x72	26.3109014976958	0.000101371573192997
u-RBC_CRP	x14_x9	25.8798232462716	0.000102628830078513
u-TF_Sfrs	x21_x79	26.3109014976958	0.000104539635116524
u-RBC_Aco2	x14_x67	25.5247376311844	0.000105970030276418
u-TF_Hs90a	x21_x74	26.3109014976958	0.000108028724635344
u-TF_Vcl	x21_x66	26.3109014976958	0.00011165514362809
u-RBC_Prdx1	x14_x76	25.4544602698651	0.000112509156318766
u-RBC_Dsg1	x14_x69	25.2298031312213	0.000115822071993601
u-TF_FIB	x21_x46	26.4711428449998	0.00011642968134824
u-TF_Weight	x21_x3	27.0081591507571	0.000132089047825698
u-TF_PLT	x21_x8	26.5781515127632	0.00013627160252785
u-TF_u-IgG/uCr	x21_x29	26.3316635121791	0.000145971649064192
u-TF_Ppid	x21_x75	26.3109014976958	0.000158100760660902
u-RBC_sCyC	x14_x41	27.9576922649786	0.000158640597351608
u-RBC_UP	x14_x12	25.2298031312213	0.000159551981922093
u-RBC_u-IgG/uCr	x14_x29	22.8212118437118	0.000162264599207354
u-RBC_sUREA	x14_x40	25.4544602698651	0.000170809329256511
u-OB_CD19 %	x11_x57	24.3954033389133	0.000174208112863535
u-RBC_Eno1	x14_x77	25.3641036624545	0.000179622376785915
u-RBC_IgM	x14_x52	26.9730496453901	0.000198369632211337
u-TF_Tln1	x21_x63	26.3109014976958	0.000220380995690734
u-OB_CD4 %	x11_x59	25.1344086021505	0.00022439929948397
u-TF_Ckap4	x21_x68	26.3575934726837	0.000248830292407203
u-OB_CD3-CD16+CD56+ %	x11_x61	23.3852133840914	0.000252593341676691
u-TF_TG	x21_x42	24.8863274656378	0.000276990142229838
u-RBC_u-RBP/uCr	x14_x28	22.5288461538462	0.000284464762009738
u-RBC_Ahnak	x14_x78	25.2298031312213	0.000307691764439794
u-RBC_IgG	x14_x50	23.9604938271605	0.000310380364030922
u-RBC_Hs90a	x14_x74	25.8296699108073	0.000323587525334167
u-RBC_Ckap4	x14_x68	25.6301536731634	0.00039491717251756
u-RBC_UP/uCr	x14_x30	26.1700310559006	0.000551933219975988
u-RBC_u-α1MG	x14_x19	22.5288461538462	0.000603879395872288
u-RBC_u-IgG	x14_x23	22.3865828092243	0.000723266642353182
u-RBC_Plec	x14_x73	25.2298031312213	0.000800469286771398
CD4/CD8_HB	x62_x7	21.2996732026144	0.000859837828014869
u-RBC_u-mALB/uCr	x14_x24	21.887351377018	0.00103937437239513
Age_prolonged APTT	x2_x47	20.9694648584225	0.0012248031752735
CD8%_IgG	x60_x50	20.3485591999322	0.00159413248451822
Age_Vcl	x2_x66	21.2676370255705	0.00162457027700812
u-RBC_u-α1MG/uCr	x14_x25	20.7336182336182	0.00164513291882536
u-TF_24H u-Ca	x21_x32	24.862962962963	0.00189943355921582
Age_24H UP	x2_x17	20.7146439212724	0.00279223731766659
Age_u-RBP	x2_x22	17.6080839877978	0.00312412360900127
L%_FIB	x5_x46	20.5372148859544	0.00415038985287466
Age_Weight	x2_x3	19.1246471254036	0.00454521260475589
sCr_CD3-CD16+CD56+ %	x39_x61	18.7306752153877	0.00553138876778292
CHOL_UP/uCr	x43_x30	18.1748664966667	0.00573583252654284
Age_u-IgG	x2_x23	18.1339950372208	0.00638590931083478
prolonged PT_UP/uCr	x45_x30	19.6622989766082	0.00647602121752975
u-WBC_prolonged APTT	x15_x47	18.8641411304273	0.0067613729365943
u-mALB_UP/uCr	x18_x30	18.7685518504484	0.00680894506773655
D-dimer_UP/uCr	x49_x30	18.4112811791383	0.00717869510166732
CD4/CD8_ALT	x62_x37	18.4300925925926	0.00724705348735748
ESR_UP/uCr	x10_x30	19.3267139239361	0.00755138792132082
AST_UP/uCr	x38_x30	17.7253376496798	0.00797084738489572
Age_sUREA	x2_x40	17.1463389774363	0.00823050222956764
Age_Sfrs	x2_x79	17.1463389774363	0.00870649814770509
C3_u-RBP	x53_x22	16.6732170186716	0.0089367101420537
C4_u-RBP	x54_x22	16.9507032042917	0.00897636294216422
TP_UP/uCr	x34_x30	17.6223946310403	0.00900998973368444
Age_UP/uCr	x2_x30	18.2483954855359	0.00902108552655916
L%_UP/uCr	x5_x30	17.7852380328994	0.00914440038579669
Age_Prdx1	x2_x76	17.1463389774363	0.00916001854181019
N%_UP/uCr	x6_x30	17.9114513714843	0.00929820036835925
u-TF_CD4 %	x21_x59	17.4777116704806	0.00939372517671786
D-dimer_prolonged APTT	x49_x47	19.0765445854455	0.0094323794791912
Age_Plec	x2_x73	17.1463389774363	0.00949350448392536
CHOL_prolonged APTT	x43_x47	18.7360273654917	0.00997558406190307
Age_Aco2	x2_x67	17.5584687822497	0.0105595697604193
u-RBP/uCr_FIB	x27_x46	18.4244969341509	0.0112141111004534
sCr_UP/uCr	x39_x30	17.7804824561404	0.0114171248454964
u-WBC_UP/uCr	x15_x30	17.3570552386145	0.011537602929588
IgA_UP/uCr	x51_x30	17.5463323561684	0.0115409362019576
Age_Eno1	x2_x77	17.5584687822497	0.0116122947363
Age_Psma1	x2_x70	17.1463389774363	0.0117276817486551
Age_Ahnak	x2_x78	17.1463389774363	0.0117648093898609
Age_u-RBP/uCr	x2_x28	16.2893699042893	0.0120882839520801
WBC_UP/uCr	x4_x30	17.7804824561404	0.012105805729198
total IgE_24H UP	x56_x17	18.3777820823245	0.012134299167301
u-TF_u-Ca	x21_x31	20.2012832094133	0.0122241955758053
Age_Dsg1	x2_x69	17.5584687822497	0.01232021686951
u-TF_CD3 %	x21_x58	16.6817995468767	0.0123710298488329
total IgE_UP/uCr	x56_x30	17.3332072562824	0.0123734116595626
u-RBP/uCr_Eno1	x27_x77	17.487202630319	0.0126929097234299
Age_FIB	x2_x46	18.7946087525919	0.01281354407493
L%_Tln1	x5_x63	17.6365325077399	0.013597274248314
Age_sCyC	x2_x41	18.1512605042017	0.0136358224710823
Age_Tln1	x2_x63	17.9810322530078	0.0136641117720879
ALB_UP/uCr	x35_x30	17.6070778889498	0.0137998941491392
u-TF_u-Ca/uCr	x21_x33	19.7175002053051	0.0142974622101276
Age_CRP	x2_x9	17.6027244582043	0.0144438981977623
Age_IgM	x2_x52	17.7440476190476	0.0163473502420082
Age_Ppid	x2_x75	17.2914086687307	0.0164253557038179
Age_Msn	x2_x64	16.7794028931979	0.0167915120863655
Age_Ckap4	x2_x68	17.5589642555587	0.016983148447289
ESR_u-RBP	x10_x22	16.2145645182702	0.0172328231193705
Age_u-IgG/uCr	x2_x29	17.1500418218547	0.0172927655870469
Age_UP	x2_x12	17.27775631849	0.0173887519376949
Age_u-β2MG	x2_x20	16.2382634070998	0.0178526057049957
Age_Hs90a	x2_x74	17.1463389774363	0.0179494717566784
Age_Capzb	x2_x71	16.9962058903381	0.0195102423683796
prolonged PT_CD3 %	x45_x58	16.9188628072197	0.0196475725367245
Age_HB	x2_x7	17.4907880736954	0.0196822161733897
Age_prolonged TT	x2_x48	17.566333548717	0.0197221400690242
Age_TG	x2_x42	17.5931356576518	0.0198937244079241
ALB_IgG	x35_x50	17.6229650480882	0.0199863264622678
u-mTP_UP/uCr	x16_x30	15.7264957264957	0.0204677238481371
ALB_prolonged APTT	x35_x47	17.4926713629769	0.0215289095514855
Age_Myh1	x2_x65	17.1709304220303	0.0217146323951772
u-RBP/uCr_UP/uCr	x27_x30	16.7695382750801	0.0218832998213593
L%_Aco2	x5_x67	16.2842105263158	0.022085243097637
C4_prolonged APTT	x54_x47	17.2267857142857	0.0223253368141303
CD8%_Ppid	x60_x75	16.3065636200717	0.0229789320036954
Age_Flna	x2_x72	17.0893091233649	0.0235865145527269
IgA_Weight	x51_x3	16.8314732142857	0.0246556277811189
Age_u-β2MG/uCr	x2_x26	16.19086903724	0.0253963319738286
u-TF_ASO	x21_x44	16.6669151262175	0.0261603201597702
u-WBC_Vcl	x15_x66	15.8240794856809	0.0262066064100599
TP_PLT	x34_x8	16.873642808486	0.0264461691406645
AST_ALT	x38_x37	17.2339763862534	0.026814808315032
Age_GLB	x2_x36	16.8587978579753	0.0269268998146779
u-WBC_Dsg1	x15_x69	16.0931553454042	0.0269342987446757
u-WBC_u-β2MG	x15_x20	15.9028231028231	0.0272069508147004
Age_PLT	x2_x8	16.7455495356037	0.0273745706730676
Age_u-mALB/uCr	x2_x24	16.096018735363	0.0277952342281825
N%_FIB	x6_x46	17.4063531662665	0.027870788255528
L%_prolonged APTT	x5_x47	16.8539387684899	0.028135523892361
Age_ALT	x2_x37	17.2442588380669	0.0293341980683321
CD8%_FIB	x60_x46	15.9950754495347	0.0300367012615737
ALB_CD4 %	x35_x59	15.8999775985663	0.0301178066651453
CD4/CD8_u-mALB/uCr	x62_x24	16.3270324815662	0.0302911327349423
Age_u-α1MG/uCr	x2_x25	16.1083821148337	0.0306765995114028
C3_sCyC	x53_x41	15.1169561688312	0.0323822467223122
Age_u-α1MG	x2_x19	16.19086903724	0.0339165645314403
Age_u-SG	x2_x13	17.2727272727273	0.0351791897698075
C3_UP/uCr	x53_x30	14.967932728647	0.0358646181230921
L%_IgG	x5_x50	16.7467309145881	0.036291270005462
sCr_Hs90a	x39_x74	15.4961130559322	0.036659963927278
Age_IgG	x2_x50	15.8938775510204	0.0370160783411238
C4_ALT	x54_x37	16.5011097659403	0.0371754782116287
prolonged PT_prolonged APTT	x45_x47	16.8539387684899	0.0385798461182063
TP_prolonged APTT	x34_x47	16.009520123839	0.0392479775269123
u-WBC_CD4 %	x15_x59	15.4077501445922	0.0392761299367258
WBC_prolonged APTT	x4_x47	15.7590239377587	0.0397564465904949
u-WBC_Tln1	x15_x63	15.1502191640129	0.0403778725893358
CD4/CD8_prolonged APTT	x62_x47	15.0694444444444	0.0417390884266998
AST_prolonged APTT	x38_x47	16.1094900442674	0.042229444652555
Age_ASO	x2_x44	14.6306818181818	0.0429483645411203
ESR_u-β2MG	x10_x20	15.0642756805951	0.0433592336339506
CD4/CD8_u-Ca/uCr	x62_x33	13.1392543859649	0.0433644718240848
u-RBP/uCr_prolonged APTT	x27_x47	16.2751413908672	0.0435432666669899
ALB_CD3-CD16+CD56+ %	x35_x61	15.2475043313258	0.043795315403505
C4_UP/uCr	x54_x30	14.3676080533223	0.0439598281085012
u-OB_u-Ca/uCr	x11_x33	16.9150858175248	0.0439635844002377
CD8%_ASO	x60_x44	12.6996078431373	0.0442907002457014
CD4/CD8_FIB	x62_x46	15.5681511470985	0.0450675120833037
sCr_prolonged APTT	x39_x47	16.2608708189158	0.0451129704149713
RBP_Tln1	x55_x63	15.2047002046866	0.0470732947224913
u-RBC_CD3-CD16+CD56+ %	x14_x61	14.8358974358974	0.0482683021606553
u-mTP_IgG	x16_x50	15.6285014005602	0.048670202477499
CD4/CD8_u-α1MG/uCr	x62_x25	14.9924927142407	0.0488316371987558
N%_prolonged APTT	x6_x47	16.4128195996171	0.051270843981987
u-mTP_u-β2MG	x16_x20	15.3960307527266	0.0514285623290965
CD4/CD8_u-β2MG	x62_x20	14.0133663990262	0.0519825564013474
CD8%_prolonged APTT	x60_x47	14.8914848197343	0.0528278307397211
total IgE_u-IgG	x56_x23	14.2350272232305	0.0536924324634974
u-RBC_CD4 %	x14_x59	14.4024725274725	0.054468891154536
u-WBC_ASO	x15_x44	13.8421717171717	0.054519084265145
RBP_UP/uCr	x55_x30	13.7470746425292	0.0552334315359225
u-OB_24H u-Ca	x11_x32	16.0323396567299	0.0561021260550643
u-WBC_sCyC	x15_x41	13.2604597701149	0.05691668297648
total IgE_sCyC	x56_x41	13.097613742775	0.0585666210899533
ALB_CD19 %	x35_x57	14.3870545930043	0.0587545043943772
IgA_prolonged APTT	x51_x47	16.1117647058824	0.0595734578285311
u-OB_ASO	x11_x44	14.375	0.0603754200829098
prolonged PT_UP	x45_x12	14.0490873910847	0.0623964342846428
CD8%_Vcl	x60_x66	14.3413978494624	0.0650404032547313
total IgE_u-β2MG/uCr	x56_x26	14.2896777711433	0.0654706776843279
ALB_Sfrs	x35_x79	14.0758969988846	0.0660450583018192
u-OB_u-Ca	x11_x31	16.7215124532198	0.067159818878294
prolonged PT_FIB	x45_x46	15.3290579389651	0.0680462903214526
IgA_u-α1MG	x51_x19	14.592056932966	0.0694210756820203
ESR_FIB	x10_x46	15.0231017759701	0.0694546432932256
total IgE_ALT	x56_x37	14.9774557303238	0.0703025614390129
sCr_Tln1	x39_x63	14.5961558307534	0.0707315744990106
WBC_FIB	x4_x46	15.6753337084219	0.0718862831890374
total IgE_prolonged APTT	x56_x47	14.6887292177737	0.0727518103339083
TP_Sfrs	x34_x79	14.351123565715	0.0732040155475941
u-WBC_FIB	x15_x46	14.3211579395487	0.0748995033101331
u-WBC_CRP	x15_x9	13.423645320197	0.0780662618604638
sCr_IgG	x39_x50	15.0916071428571	0.0784608520859839
u-mALB_u-β2MG	x18_x20	14.0663213332871	0.0788678446110954
ALB_Myh1	x35_x65	14.98631710691	0.0798794031591039
prolonged PT_u-IgG/uCr	x45_x29	13.8731904688054	0.085984299185789
prolonged PT_u-β2MG	x45_x20	13.9271462984021	0.0887331583450746
TP_FIB	x34_x46	14.9303853831718	0.0892600887694148
u-WBC_Weight	x15_x3	13.9992503748126	0.0903274172176186
CD8%_u-SG	x60_x13	14.4966211908708	0.0907118982893059
WBC_IgG	x4_x50	14.5282775256703	0.0920068142787626
ESR_prolonged APTT	x10_x47	14.6853062212539	0.0921024194390996
ALB_sCyC	x35_x41	12.8166266506603	0.0924349399724207
CD8%_u-Ca/uCr	x60_x33	11.9166666666667	0.0925080875254606
total IgE_FIB	x56_x46	14.4221770364243	0.0950195069798949
total IgE_sUREA	x56_x40	11.7563726595985	0.0985843771008783
WBC_CD4 %	x4_x59	13.8767281105991	0.0994769771941096
N%_Tln1	x6_x63	13.944255245958	0.103462038733417
total IgE_Psma1	x56_x70	13.4038615600585	0.10409579132025
C4_u-mALB/uCr	x54_x24	13.6686868686869	0.104120390024724
u-mTP_sCyC	x16_x41	12.2736359026369	0.104823949069778
u-WBC_sUREA	x15_x40	10.8202332657201	0.104916810133473
CHOL_CD4 %	x43_x59	13.4530020703934	0.105762103483895
CD8%_24H u-Ca	x60_x32	11.9166666666667	0.106089719527494
TP_GLB	x34_x36	14.6489191244365	0.108100929588042
AST_u-mALB/uCr	x38_x24	13.8507043359866	0.109349940960702
C3_FIB	x53_x46	14.0037557506642	0.109380423021197
total IgE_Flna	x56_x72	13.4381159485676	0.109916204165963
u-TF_CD3-CD16+CD56+ %	x21_x61	12.7496005338747	0.109985381746068
ALB_u-SG	x35_x13	14.4268295371861	0.110018516496421
ESR_PLT	x10_x8	13.9585098996864	0.110198936658113
u-mTP_FIB	x16_x46	14.0658370122897	0.111053154220269
IgA_UP	x51_x12	13.2456720619282	0.111505505548834
u-mALB_prolonged APTT	x18_x47	14.3378814615176	0.112399950448148
total IgE_HB	x56_x7	13.7851809916326	0.112774843036217
u-WBC_Msn	x15_x64	13.7277868418732	0.114821844037414
CD8%_u-β2MG	x60_x20	12.875175315568	0.115722767562464
C3_u-α1MG	x53_x19	13.3184265010352	0.11576493974884
CD8%_Ckap4	x60_x68	13.0990516726404	0.118256315550532
total IgE_Plec	x56_x73	11.8725268198523	0.118349496714427
total IgE_Prdx1	x56_x76	11.8725268198523	0.120264294664841
ALB_Ppid	x35_x75	13.4842540762254	0.120295609546485
Age_CD3 %	x2_x58	13.472479823848	0.120936784812329
CHOL_CD3 %	x43_x58	13.7559896625114	0.121997809159717
u-TF_CD19 %	x21_x57	12.2744224304413	0.12409215532755
L%_CD3-CD16+CD56+ %	x5_x61	13.5930452952967	0.124823155950543
CD4/CD8_Ppid	x62_x75	13.194632600515	0.125340492364992
total IgE_PLT	x56_x8	14.0314582777926	0.126481001832461
Age_24H u-Ca	x2_x32	14.2028985507246	0.127212341237397
ALB_CD3 %	x35_x58	13.5967348064122	0.127756350659268
ESR_GLB	x10_x36	14.0917909647519	0.128049303376286
total IgE_Weight	x56_x3	13.3558084066471	0.1287834373437
WBC_ALT	x4_x37	13.9167399615349	0.12929418284372
IgA_CD3 %	x51_x58	13.1355679732995	0.129765709598476
total IgE_Ahnak	x56_x78	11.8725268198523	0.130546428979381
Age_CD4 %	x2_x59	13.0066457586619	0.130556532017216
CD4/CD8_CD4 %	x62_x59	13.1894041218638	0.130742007149328
u-mALB_u-mALB/uCr	x18_x24	13.2462217612002	0.133048035857286
IgA_u-IgG/uCr	x51_x29	12.7017839601085	0.134191801393583
sCr_CD4 %	x39_x59	13.5326937847099	0.134603623002414
CD8%_u-α1MG/uCr	x60_x25	12.7812331427338	0.137191719921684
total IgE_u-RBP/uCr	x56_x28	12.0429914912674	0.140340562673848
C3_prolonged APTT	x53_x47	13.6721381656111	0.1410689401463
IgA_CD3-CD16+CD56+ %	x51_x61	12.9904499540863	0.143028632267273
RBP_IgG	x55_x50	13.5992923553719	0.144173937485487
N%_u-mALB/uCr	x6_x24	12.9055608130349	0.144536637949208
u-RBC_CD3 %	x14_x58	12.6944765760555	0.14588185781634
u-RBP/uCr_24H u-Ca	x27_x32	14.9207655826558	0.146376357876501
AST_CD19 %	x38_x57	13.5045008140158	0.147639614240969
u-RBP/uCr_Aco2	x27_x67	12.6993065902082	0.147647606531006
u-WBC_24H UP	x15_x17	12.6446188466006	0.147739281227639
WBC_sCyC	x4_x41	11.2217614318455	0.148855867740776
TP_Tln1	x34_x63	12.7405109876768	0.149385295087627
TP_sCyC	x34_x41	11.418567892165	0.149594618876939
u-RBP/uCr_Sfrs	x27_x79	12.4883241758242	0.149694203399694
u-WBC_HB	x15_x7	12.4866138359392	0.153223130690034
u-WBC_PLT	x15_x8	13.0153673163418	0.153276441286187
u-WBC_Plec	x15_x73	10.8202332657201	0.153408560340224
sCr_FIB	x39_x46	13.6923675720288	0.154739693574187
prolonged PT_u-mALB/uCr	x45_x24	12.796560236998	0.155740338104521
Age_CD19 %	x2_x57	12.3696353436185	0.157559873630448
u-WBC_Sfrs	x15_x79	11.7503748125937	0.157979638406122
u-mALB_FIB	x18_x46	13.5375841362938	0.159938104508447
L%_Ppid	x5_x75	13.3541795665635	0.162405573414173
u-WBC_Flna	x15_x72	12.046279491833	0.16316808660105
u-WBC_u-IgG	x15_x23	11.3431952662722	0.164091821847788
u-WBC_Prdx1	x15_x76	10.8202332657201	0.16428260180772
D-dimer_24H u-Ca	x49_x32	14.7409944980795	0.16550483666698
CHOL_CD19 %	x43_x57	12.8925619834711	0.165974000339137
total IgE_Vcl	x56_x66	12.3125046996015	0.166950061107557
u-WBC_Ahnak	x15_x78	10.8202332657201	0.167552667388158
IgA_FIB	x51_x46	13.629654216751	0.169103471194612
AST_IgG	x38_x50	13.3024509803922	0.171009716147388
u-mTP_prolonged APTT	x16_x47	13.2986932010237	0.174811746652529
u-WBC_Ppid	x15_x75	12.7220357212698	0.174816240575788
L%_Sfrs	x5_x79	12.2578893053066	0.175126267809763
AST_CD4 %	x38_x59	12.6549200325291	0.175356750369781
total IgE_Sfrs	x56_x79	11.8725268198523	0.176841253142996
WBC_CD19 %	x4_x57	12.5638566811565	0.177039563563783
total IgE_Hs90a	x56_x74	11.8725268198523	0.178216861609411
CHOL_FIB	x43_x46	13.1714636561695	0.180749099542392
WBC_CD3 %	x4_x58	12.5864752780075	0.180999118739099
u-RBP/uCr_u-Ca	x27_x31	15.1761517615176	0.18157189676621
u-WBC_Psma1	x15_x70	11.1667850285384	0.182549156496753
total IgE_UP	x56_x12	11.9760640405802	0.1840702319762
D-dimer_u-β2MG	x49_x20	11.9456993497386	0.185385854232461
RBP_PLT	x55_x8	12.9780991735537	0.186141555576461
u-mALB_u-RBP	x18_x22	10.8607280605089	0.186730378953087
total IgE_Tln1	x56_x63	11.8725268198523	0.187357338108477
u-WBC_CD3 %	x15_x58	12.416231621564	0.187688232790031
C3_ALT	x53_x37	13.2794059795437	0.188440116154522
sCr_24H UP	x39_x17	12.8241655420603	0.189903832649912
CD4/CD8_CD3 %	x62_x58	12.3168302680874	0.18999630693744
sCr_u-IgG/uCr	x39_x29	11.9472267939434	0.190117635494601
u-mTP_u-RBP	x16_x22	10.6756374191468	0.190383854975211
D-dimer_Hs90a	x49_x74	11.6426438910354	0.192317662627823
ESR_sCyC	x10_x41	10.99397494847	0.194486394417935
total IgE_GLB	x56_x36	13.1130421361321	0.195256035469462
u-WBC_IgG	x15_x50	12.3586206896552	0.196085028374019
u-WBC_Aco2	x15_x67	11.3098301595471	0.197870092208491
u-WBC_IgM	x15_x52	12.8710684273709	0.19978989958069
u-WBC_ALT	x15_x37	12.4027608837091	0.200097278136287
CD8%_u-mALB/uCr	x60_x24	12.3842416349429	0.201946512386843
total IgE_u-β2MG	x56_x20	12.3107814123603	0.202578252743452
C3_Weight	x53_x3	12.6965348639456	0.20317232704817
CD4/CD8_IgM	x62_x52	12.3587912788474	0.204207815958266
sCr_Sfrs	x39_x79	11.3211111052106	0.20507965818305
ALB_PLT	x35_x8	12.9211706823912	0.206817489572807
CHOL_sCyC	x43_x41	10.4926315789474	0.206928096010039
C4_FIB	x54_x46	13.3322302820697	0.20853324443583
ALB_FIB	x35_x46	12.4059396485867	0.210939903734932
L%_u-RBP	x5_x22	10.3971071373448	0.211156719689098
u-WBC_Capzb	x15_x71	12.0295321089455	0.211253287909362
ESR_Sfrs	x10_x79	11.3403050108932	0.214201420102299
CD8%_u-Ca	x60_x31	10.4761904761905	0.215666164685025
u-WBC_u-SG	x15_x13	12.6449212387707	0.216082399760453
u-WBC_u-β2MG/uCr	x15_x26	11.1127408632785	0.216550450355158
u-RBP/uCr_prolonged TT	x27_x48	12.6153644742354	0.218859910271203
L%_Ahnak	x5_x78	10.7200380926364	0.219378644283153
total IgE_Dsg1	x56_x69	11.8725268198523	0.219435255028895
sCr_ALT	x39_x37	12.9312099586408	0.220225306935312
total IgE_TG	x56_x42	12.2818181818182	0.220475436283864
total IgE_Aco2	x56_x67	11.8725268198523	0.220792982143748
u-WBC_Eno1	x15_x77	11.3098301595471	0.224911093561847
L%_TG	x5_x42	12.1711197893016	0.22577476854757
total IgE_Eno1	x56_x77	11.8725268198523	0.226647700878196
CD4/CD8_Weight	x62_x3	11.9850694444444	0.227809713568142
u-mALB_Weight	x18_x3	12.3951612903226	0.22979327858847
prolonged PT_CD4 %	x45_x59	11.9036418330773	0.230870477648069
D-dimer_FIB	x49_x46	12.4545130552221	0.234461097831484
CD8%_Weight	x60_x3	11.7276305683564	0.235459835526048
RBP_prolonged APTT	x55_x47	12.3906555944056	0.23705937005426
L%_u-IgG/uCr	x5_x29	11.8986031105991	0.238641899725864
u-RBP/uCr_u-IgG	x27_x23	11.3901594298308	0.239189954039264
u-RBC_CD19 %	x14_x57	11.3610256410256	0.239558070521176
ESR_u-mALB/uCr	x10_x24	12.1725512816073	0.24028586955599
u-RBP/uCr_Vcl	x27_x66	12.0388583320945	0.240289631567563
C3_u-β2MG	x53_x20	11.7058275058275	0.241809593323315
u-WBC_u-RBP/uCr	x15_x28	9.71463306808134	0.242991784052694
ESR_CD3-CD16+CD56+ %	x10_x61	12.0312562612703	0.243309562080389
CD8%_ALT	x60_x37	11.6889080901178	0.245308940484877
N%_u-β2MG	x6_x20	11.509122502991	0.245524118072779
u-WBC_Hs90a	x15_x74	10.8202332657201	0.245662558731004
IgA_ALT	x51_x37	12.3873469387755	0.246081586819189
RBP_u-RBP	x55_x22	9.72138590203106	0.246460533978285
total IgE_IgG	x56_x50	12.5597966146226	0.24677498531054
L%_prolonged TT	x5_x48	12.2417856786178	0.24811404785766
AST_u-Ca/uCr	x38_x33	12.933822886616	0.248725713337894
TP_ALT	x34_x37	12.3818187030261	0.249330244596489
CD8%_Hs90a	x60_x74	10.9608814964158	0.249826278756885
ALB_u-RBP	x35_x22	10.1256323882989	0.250269857560356
total IgE_prolonged TT	x56_x48	12.2093722320892	0.25140267526634
ESR_u-α1MG	x10_x19	11.9247058972268	0.251728755357681
u-mALB_Vcl	x18_x66	11.7744991867715	0.252805761734902
IgA_CD4 %	x51_x59	11.9206699346405	0.253742947449866
CHOL_GLB	x43_x36	12.3971009374824	0.254653627818595
AST_FIB	x38_x46	12.3142115785943	0.255231265947029
sCr_Weight	x39_x3	11.9790777619725	0.255415870194493
u-RBP/uCr_CD3 %	x27_x58	11.6914642160084	0.255850157886346
N%_CD4 %	x6_x59	11.7538596980011	0.255865882026056
prolonged PT_u-RBP	x45_x22	9.92840951550629	0.255866957010745
u-WBC_u-RBP	x15_x22	9.63498949138293	0.257810677998613
u-WBC_GLB	x15_x36	11.7848746081505	0.259416644437889
total IgE_u-RBP	x56_x22	10.2411020367009	0.26108891536984
N%_CD3-CD16+CD56+ %	x6_x61	11.7001803245843	0.262303770533391
IgA_u-RBP	x51_x22	9.96921804249391	0.264376279102025
C3_u-mALB/uCr	x53_x24	11.7927325200052	0.26574284352276
u-WBC_prolonged TT	x15_x48	11.689523447105	0.265979140893322
u-WBC_TG	x15_x42	11.6868965517241	0.266844224368686
C4_u-β2MG	x54_x20	11.4014069264069	0.267082039903024
u-WBC_UP	x15_x12	10.3448275862069	0.267834876051116
CD4/CD8_IgG	x62_x50	11.4765122675361	0.268991154527106
sCr_u-RBP	x39_x22	9.59846182588118	0.269300407120304
total IgE_Capzb	x56_x71	11.8725268198523	0.269803264405934
CD8%_24H UP	x60_x17	10.9869709857748	0.270647707571353
total IgE_u-mALB/uCr	x56_x24	11.6499838016801	0.271515442662037
total IgE_Msn	x56_x64	11.8725268198523	0.271929005986708
CHOL_IgG	x43_x50	12.1968074261812	0.273247195878157
WBC_Sfrs	x4_x79	10.6108946511827	0.273260914624711
CD4/CD8_Vcl	x62_x66	10.8397660818713	0.273572660935904
C3_HB	x53_x7	11.9107384169884	0.275651865978955
total IgE_Ppid	x56_x75	11.8725268198523	0.276190366872104
CHOL_u-RBP	x43_x22	9.82707509881423	0.276309136017103
u-RBP/uCr_IgM	x27_x52	12.1018577382214	0.277436388724996
C3_u-RBP/uCr	x53_x28	10.5044253859348	0.278050209471397
C3_u-IgG	x53_x23	10.9044531857032	0.278368276926808
sCr_sCyC	x39_x41	10.0792991475436	0.279506646086463
total IgE_CRP	x56_x9	11.4435483870968	0.280424579714873
CD4/CD8_ASO	x62_x44	9.43589743589744	0.282630467771124
WBC_u-RBP	x4_x22	9.87664242511521	0.283126293719166
total IgE_Ckap4	x56_x68	11.8725268198523	0.283304436338512
RBP_Sfrs	x55_x79	10.8518959980237	0.285736901776308
u-mTP_u-α1MG	x16_x19	11.2530504188855	0.286777609190355
u-RBP/uCr_Weight	x27_x3	11.716935483871	0.289457520488496
N%_u-RBP	x6_x22	9.58507416693513	0.290812857237941
AST_u-RBP	x38_x22	9.71645432366495	0.293619418249978
u-RBP/uCr_u-mALB/uCr	x27_x24	10.8085973502304	0.298039747502332
sCr_UP	x39_x12	10.7396783381514	0.298730731456847
ALB_u-mALB/uCr	x35_x24	11.5565017355916	0.299815379912665
AST_sCyC	x38_x41	9.73911036188669	0.301122867350932
ESR_CD4 %	x10_x59	11.3262075439495	0.301501644693378
u-WBC_u-Ca/uCr	x15_x33	10.925	0.302874607600904
L%_Hs90a	x5_x74	10.7293601651187	0.303569587629097
u-WBC_Ckap4	x15_x68	11.4023505591702	0.304831899288061
WBC_u-mALB/uCr	x4_x24	11.5583891914537	0.307365343205511
u-RBP/uCr_u-β2MG	x27_x20	11.0017349010437	0.309737785782365
D-dimer_u-RBP	x49_x22	9.75118850294166	0.309781391390087
TP_Flna	x34_x72	10.8902512009824	0.311330667822465
u-mTP_ALT	x16_x37	12.1061564186564	0.311393326386995
total IgE_IgM	x56_x52	11.6877830413314	0.311833944519393
u-RBC_u-Ca/uCr	x14_x33	10.7514423076923	0.31262392272423
u-RBC_ASO	x14_x44	9.33235294117647	0.312762059846161
sCr_u-β2MG	x39_x20	11.066392363397	0.312823022181633
prolonged PT_CRP	x45_x9	11.0881176108486	0.314272905240318
TP_Aco2	x34_x67	11.1942443534294	0.314521913815724
total IgE_u-SG	x56_x13	11.8815497724355	0.318520070619877
D-dimer_CD3 %	x49_x58	11.2401829011174	0.318930269035803
N%_sCyC	x6_x41	9.63127102209854	0.319033089952831
u-RBP/uCr_u-RBP	x27_x22	9.71645432366495	0.319600011722477
total IgE_u-α1MG	x56_x19	10.9302097112843	0.320441415417698
u-mTP_Weight	x16_x3	11.3861879666227	0.322126512000322
D-dimer_u-mALB/uCr	x49_x24	11.4363928758783	0.322273512078047
u-WBC_u-mALB/uCr	x15_x24	10.8350076703923	0.322319649893097
RBP_ALT	x55_x37	11.6355291193182	0.325616845485654
ALB_ALT	x35_x37	11.3320191280575	0.328309523946539
total IgE_Myh1	x56_x65	11.4971585731564	0.329800189227869
u-WBC_24H u-Ca	x15_x32	10.8309595202399	0.331158798389236
TP_u-RBP	x34_x22	9.65698256862352	0.331218347250939
CD8%_sUREA	x60_x40	9.28811443932412	0.334374532096899
D-dimer_Ckap4	x49_x68	11.3479141656663	0.33462129138063
CD8%_CD4 %	x60_x59	11.1080709165387	0.336061930574593
ESR_Flna	x10_x72	10.7394266348515	0.337668433559422
IgA_IgM	x51_x52	11.4816277472527	0.340217880405364
u-mALB_Myh1	x18_x65	11.3296256791637	0.340282235608126
L%_Weight	x5_x3	11.284990743917	0.3408801331396
D-dimer_u-IgG/uCr	x49_x29	10.7970064482864	0.343950697264924
u-WBC_Myh1	x15_x65	10.842175066313	0.344754948622083
CHOL_Tln1	x43_x63	10.9501845516734	0.344987376445267
ESR_Hs90a	x10_x74	10.139336241803	0.345152940569688
C4_Weight	x54_x3	11.3016129032258	0.345530107223459
CD4/CD8_u-SG	x62_x13	11.3220234500805	0.346402406867038
u-mALB_Sfrs	x18_x79	10.2635944700461	0.346902121455858
ESR_Weight	x10_x3	11.3263026137887	0.348714455033955
u-mALB_Ckap4	x18_x68	11.3870638097321	0.352938623990141
total IgE_u-α1MG/uCr	x56_x25	10.7620488001613	0.354310383552544
WBC_Weight	x4_x3	11.2278236989415	0.354330316460408
CD8%_u-α1MG	x60_x19	10.4201380667019	0.355190242146707
L%_CD4 %	x5_x59	10.9144585253456	0.357633205244698
CHOL_24H UP	x43_x17	11.1720524847707	0.358282697742347
TP_u-Ca	x34_x31	13.2710321668434	0.359107686704761
CHOL_PLT	x43_x8	11.2943830079616	0.360596274777715
CHOL_Weight	x43_x3	11.11845451157	0.361667107141684
D-dimer_u-α1MG/uCr	x49_x25	10.9317992331275	0.361731152023235
RBP_FIB	x55_x46	11.5250236280938	0.361849679056488
u-mALB_CD3 %	x18_x58	10.8094082391783	0.363137409180502
u-mALB_Tln1	x18_x63	10.7678148217812	0.363941171566756
CHOL_u-α1MG/uCr	x43_x25	11.1018969337645	0.364311755629426
u-mTP_Sfrs	x16_x79	9.96180763680764	0.364981514353643
u-WBC_u-α1MG	x15_x19	9.91592224979322	0.367993725090741
TP_Weight	x34_x3	11.0658433994823	0.369093588861863
TP_Capzb	x34_x71	11.059941395605	0.373709855069824
C3_u-α1MG/uCr	x53_x25	11.0177354504566	0.374021777461477
u-mALB_Aco2	x18_x67	10.3299316382729	0.374776827374846
D-dimer_Weight	x49_x3	11.1026434865444	0.378028203308156
prolonged PT_Weight	x45_x3	10.78485317572	0.378345425952993
ESR_CD3 %	x10_x58	10.7146631743406	0.378565072269504
u-mTP_IgM	x16_x52	11.4572759303151	0.378634744777119
RBP_Weight	x55_x3	11.1624080148274	0.378651835554742
CD4/CD8_u-Ca	x62_x31	9.07894736842105	0.379627901488889
u-mTP_CD4 %	x16_x59	11.0320153097931	0.380379653436032
D-dimer_sCyC	x49_x41	9.08118186130757	0.381442648697014
L%_sCyC	x5_x41	9.03566428653184	0.383700268879626
IgA_Hs90a	x51_x74	9.9937445807011	0.384469776030658
AST_Weight	x38_x3	10.9174198121567	0.385953545116058
AST_Sfrs	x38_x79	9.74898364449448	0.386858524354778
N%_Weight	x6_x3	11.2278236989415	0.38865422543116
total IgE_u-IgG/uCr	x56_x29	10.4907955169331	0.388995591731778
RBP_Vcl	x55_x66	10.6956331168831	0.389225566256436
sCr_CD3 %	x39_x58	10.5564965064647	0.389604329872321
u-mTP_Plec	x16_x73	8.86504406101691	0.391328275979111
RBP_ASO	x55_x44	10.5224358974359	0.394155026482324
IgA_prolonged TT	x51_x48	11.2626872383569	0.395172177937599
prolonged PT_u-Ca/uCr	x45_x33	11.7262442465694	0.397945533364921
CHOL_Flna	x43_x72	10.2615552779248	0.399112617744028
CD4/CD8_u-β2MG/uCr	x62_x26	10.6493702553485	0.399701947152722
u-RBP/uCr_Tln1	x27_x63	10.4712978849898	0.399892087732666
CHOL_Vcl	x43_x66	10.4211675444527	0.401222008996832
u-mALB_IgG	x18_x50	11.2090034965035	0.403530544439761
L%_Myh1	x5_x65	10.8750293179473	0.404001294597643
prolonged PT_Sfrs	x45_x79	9.72026482576018	0.407243392615343
N%_Sfrs	x6_x79	9.66710425140128	0.410505215308664
u-mTP_u-IgG/uCr	x16_x29	10.1996923377501	0.415233957260231
ESR_CD19 %	x10_x57	10.5075010881656	0.415274248795312
u-WBC_u-IgG/uCr	x15_x29	9.60320512820513	0.415473022915108
u-mALB_sCyC	x18_x41	8.60310399278141	0.416903222532545
u-mTP_Tln1	x16_x63	10.6396360050206	0.416989940451595
ALB_Weight	x35_x3	10.9174198121567	0.420196232262851
CD8%_IgM	x60_x52	10.5225929670824	0.425858987043521
C3_Eno1	x53_x77	10.2864524281935	0.426567998131137
WBC_CD3-CD16+CD56+ %	x4_x61	10.6030855539972	0.426783358708562
CD8%_u-β2MG/uCr	x60_x26	10.3542865846306	0.427829340740742
RBP_Hs90a	x55_x74	9.74960227272727	0.428050637631004
u-WBC_u-α1MG/uCr	x15_x25	9.71463306808134	0.429845432305453
prolonged PT_Ppid	x45_x75	10.5479340994993	0.436288801050015
prolonged PT_sCyC	x45_x41	8.43915956212994	0.438827431386698
N%_Ppid	x6_x75	10.7845057239542	0.439077215854387
u-mALB_Capzb	x18_x71	10.7013778293575	0.440410539942411
IgA_u-mALB/uCr	x51_x24	10.5606060606061	0.441860483124452
CD8%_Capzb	x60_x71	9.79495753394259	0.44262680454306
N%_CD3 %	x6_x58	10.3602430555556	0.443629585599298
C4_IgG	x54_x50	10.5800764452938	0.444040928148279
Age_u-Ca/uCr	x2_x33	10.4171799293751	0.444107742709261
CD8%_Msn	x60_x64	9.68677995391705	0.445515909009253
RBP_u-mALB/uCr	x55_x24	10.4402867383513	0.446445326530106
u-RBP/uCr_IgG	x27_x50	11.0230431297098	0.447135588775355
IgA_Tln1	x51_x63	10.1566666666667	0.447644323360456
CHOL_Ppid	x43_x75	10.5059335636168	0.447959074062061
sCr_u-mALB/uCr	x39_x24	10.4211970345323	0.449538791141302
u-mTP_Flna	x16_x72	9.85293885601578	0.449671130582491
C4_Hs90a	x54_x74	9.66083452779105	0.450049921102728
u-mALB_ALT	x18_x37	10.7337930333424	0.454324395031491
RBP_sCyC	x55_x41	8.45479302832244	0.454775807318601
sCr_PLT	x39_x8	10.4074684402525	0.455315127362804
CD4/CD8_24H u-Ca	x62_x32	8.84692982456141	0.457340019902224
D-dimer_u-Ca/uCr	x49_x33	11.0821095571096	0.457976840806185
Age_CD3-CD16+CD56+ %	x2_x61	9.88650339842486	0.459187506338337
CHOL_u-mALB/uCr	x43_x24	10.0641673141673	0.463706049952778
WBC_Ckap4	x4_x68	10.6266743805444	0.464249144163338
u-mTP_Msn	x16_x64	10.1694979806518	0.465435245967155
C4_CD4 %	x54_x59	10.0302634757183	0.466101446110878
u-mTP_u-β2MG/uCr	x16_x26	9.58072214701484	0.466526509630462
CD4/CD8_Hs90a	x62_x74	9.13043478260869	0.467229278503711
u-mALB_Flna	x18_x72	9.98907515206407	0.467602521844188
AST_CD3 %	x38_x58	10.2755376344086	0.469092564306588
CD8%_prolonged TT	x60_x48	10.2369621105466	0.469111374938246
total IgE_CD4 %	x56_x59	10.0598064604062	0.469520856002476
Age_u-Ca	x2_x31	11.8440502586844	0.469705352259933
CD4/CD8_sUREA	x62_x40	8.48484848484848	0.469785268953453
CHOL_u-IgG/uCr	x43_x29	9.82209095252574	0.469976819390992
WBC_HB	x4_x7	10.5873704401669	0.47259714201521
RBP_CD3 %	x55_x58	10.0510316270436	0.477720904904155
RBP_24H u-Ca	x55_x32	10.959706959707	0.477758305667348
u-mTP_CRP	x16_x9	9.81190726103007	0.48118298195047
WBC_u-β2MG	x4_x20	9.88409419699743	0.483675453072837
TP_IgG	x34_x50	10.4461597772542	0.486854315673165
ALB_Flna	x35_x72	9.57434387583723	0.487361582534113
AST_Aco2	x38_x67	9.45302092128717	0.48795366823171
total IgE_CD3-CD16+CD56+ %	x56_x61	9.85957469254883	0.489912634833788
u-mALB_24H u-Ca	x18_x32	11.1463963963964	0.490541911409922
C3_IgM	x53_x52	10.5876148705096	0.491913601211534
AST_u-β2MG	x38_x20	9.51875720046083	0.496497122516909
C3_IgG	x53_x50	10.7925538003663	0.496837870472967
D-dimer_Capzb	x49_x71	9.93856263435607	0.497130689030255
C4_u-Ca	x54_x31	12.0764090177134	0.497306761396804
C3_Tln1	x53_x63	9.87900246305419	0.500647036783447
ALB_Aco2	x35_x67	9.58423406966033	0.501223393619168
IgA_sCyC	x51_x41	8.09872139562565	0.501769410611822
L%_CD3 %	x5_x58	9.92262210663835	0.502275118941795
ESR_u-Ca/uCr	x10_x33	10.7252747252747	0.504467127310207
IgA_IgG	x51_x50	10.5471162377995	0.504730980758888
CHOL_TG	x43_x42	9.98608529834945	0.505586943835885
u-RBP/uCr_CRP	x27_x9	9.84544021343681	0.505924686714491
D-dimer_Sfrs	x49_x79	8.99327818445466	0.506019806693199
N%_IgG	x6_x50	10.2745580934571	0.5060589648425
u-RBP/uCr_HB	x27_x7	10.4919766293614	0.506362259014267
prolonged PT_24H u-Ca	x45_x32	11.1054292929293	0.506427440157677
C4_u-RBP/uCr	x54_x28	8.62505489679403	0.507866228560961
N%_ALT	x6_x37	10.7630028027958	0.508308348996119
TP_u-mALB/uCr	x34_x24	9.71131610592815	0.509992288701329
ESR_ALT	x10_x37	10.3768261671075	0.510131619389656
CD8%_u-RBP/uCr	x60_x28	8.03886996593869	0.510685599708707
u-mTP_u-mALB/uCr	x16_x24	9.63413178997089	0.511265297563585
prolonged PT_HB	x45_x7	10.469102247182	0.513283673231994
ESR_prolonged TT	x10_x48	10.1896621896622	0.513922629175288
ESR_Msn	x10_x64	10.0991980537904	0.518834751334932
u-RBP/uCr_ALT	x27_x37	10.0786237955593	0.519209980462856
N%_Hs90a	x6_x74	8.90505464405482	0.520019281887602
RBP_u-β2MG	x55_x20	9.50962962962963	0.520211795452814
u-mTP_24H u-Ca	x16_x32	10.9139619883041	0.52265465138129
prolonged PT_PLT	x45_x8	9.93750573328747	0.522656707345825
WBC_Ppid	x4_x75	9.89018252702463	0.524630893624543
RBP_Myh1	x55_x65	10.2876719497608	0.524802640573425
N%_TG	x6_x42	10.0470052351749	0.52490511280788
D-dimer_u-α1MG	x49_x19	9.67484988130149	0.526614040284485
prolonged PT_24H UP	x45_x17	9.71656867689476	0.526940500867604
ALB_Capzb	x35_x71	9.79030772357402	0.527705977282597
RBP_CRP	x55_x9	9.74585395444936	0.527871718478803
u-mALB_GLB	x18_x36	10.3632521395655	0.528662578450237
CD8%_CD3 %	x60_x58	9.83990975422427	0.529315385648384
N%_24H u-Ca	x6_x32	10.9139619883041	0.530546788368974
IgA_Plec	x51_x73	7.83235544217687	0.531522948635793
C4_sCyC	x54_x41	8.03043550531915	0.531603347006822
L%_u-mALB/uCr	x5_x24	9.69432900316916	0.532228595172101
L%_24H UP	x5_x17	9.83119380619381	0.535236814921869
AST_prolonged TT	x38_x48	9.99249226006192	0.537312799085262
D-dimer_CD4 %	x49_x59	9.68104830504024	0.53780273431454
AST_IgM	x38_x52	10.2636734693878	0.538033756004448
AST_24H u-Ca	x38_x32	10.9841666666667	0.538175738356804
CHOL_Sfrs	x43_x79	8.74973144827347	0.540857400483732
prolonged PT_prolonged TT	x45_x48	10.0356171079485	0.541401444172475
AST_Psma1	x38_x70	8.52692549494087	0.544509102857624
u-mALB_HB	x18_x7	10.0707472970578	0.546041164772879
u-RBP/uCr_GLB	x27_x36	10.2321027022773	0.546699755472015
sCr_u-β2MG/uCr	x39_x26	9.09697370377036	0.547008455558241
CD8%_UP/uCr	x60_x30	7.45462416371507	0.548661486753339
C3_Sfrs	x53_x79	8.8	0.552079436576378
u-RBP/uCr_Ckap4	x27_x68	10.1107649910573	0.552527861952041
C4_Sfrs	x54_x79	8.6699388804652	0.553763775725834
AST_HB	x38_x7	9.94234306995109	0.554922776874129
CD4/CD8_CRP	x62_x9	8.98161764705882	0.556485857027034
u-RBP/uCr_sCyC	x27_x41	7.76738920903144	0.557890561248299
ALB_u-α1MG/uCr	x35_x25	9.38026512657849	0.558750778726726
total IgE_CD3 %	x56_x58	9.55554603650556	0.55894898711412
sCr_Myh1	x39_x65	10.0467961347218	0.559237518042365
TP_CD4 %	x34_x59	9.69470046082949	0.561264630701557
IgA_Vcl	x51_x66	9.49568452380952	0.563030231943341
u-RBP/uCr_Plec	x27_x73	7.69425653876375	0.565172068873354
prolonged PT_ALT	x45_x37	9.95130191231197	0.565758256132124
RBP_CD19 %	x55_x57	9.06717420510524	0.566739575195544
u-RBP/uCr_24H UP	x27_x17	9.72249034749035	0.567301633142327
sCr_24H u-Ca	x39_x32	10.6506944444444	0.570032960751643
TP_u-β2MG	x34_x20	9.13446029776675	0.571279478019202
C3_CD4 %	x53_x59	9.57584541062802	0.571435843261403
CD8%_Plec	x60_x73	7.38326637520186	0.573427837066327
CD4/CD8_UP/uCr	x62_x30	7.68054724880383	0.573641431317027
u-mALB_CRP	x18_x9	9.44045218894009	0.574854445452712
WBC_u-IgG	x4_x23	8.60216573581073	0.575464745792385
TP_CD19 %	x34_x57	9.09782608695652	0.577396592718249
WBC_Hs90a	x4_x74	8.65552794525012	0.578372955093445
total IgE_24H u-Ca	x56_x32	10.4364813930031	0.578665886644468
D-dimer_u-Ca	x49_x31	11.4759539842873	0.580074413656171
ALB_Tln1	x35_x63	9.20219653460163	0.580775379847661
u-RBC_u-Ca	x14_x31	9.88365384615385	0.58268235203186
WBC_Ahnak	x4_x78	8.14699647402821	0.582978074003182
N%_PLT	x6_x8	9.50723153038305	0.583946898216107
C3_prolonged TT	x53_x48	9.6521978021978	0.584618781720198
ALB_u-Ca	x35_x31	11.2853271389857	0.585889187149436
C4_prolonged TT	x54_x48	9.69788858939802	0.58678810170538
ALB_GLB	x35_x36	10.0908155904286	0.589811180350106
TP_CD3 %	x34_x58	9.66565860215054	0.589949652542903
WBC_24H u-Ca	x4_x32	10.2616435185185	0.591540050478254
IgA_Sfrs	x51_x79	8.6297619047619	0.592591458371891
TP_Myh1	x34_x65	9.86921850079745	0.593167158480213
sCr_TG	x39_x42	9.66530893349075	0.594868228666044
CHOL_ALT	x43_x37	9.67038536111986	0.595208384612337
u-RBP/uCr_Ahnak	x27_x78	8.05058617629079	0.595683579507738
L%_ALT	x5_x37	9.74813177810367	0.595892069825065
ESR_u-Ca	x10_x31	11.2722832722833	0.59644008882673
C4_24H u-Ca	x54_x32	10.1790418018706	0.596627734280094
u-mALB_prolonged TT	x18_x48	9.80526547786015	0.598343647463127
u-mALB_CD4 %	x18_x59	9.44350831496694	0.601043481244377
ESR_24H UP	x10_x17	9.27885304659498	0.601609507312494
CD8%_CRP	x60_x9	8.6154535428729	0.604773886799807
N%_Aco2	x6_x67	8.71335750366629	0.605483274769655
IgA_Ppid	x51_x75	9.4381670771757	0.606487158393273
CHOL_ASO	x43_x44	8.63970588235294	0.607442148460821
CHOL_Capzb	x43_x71	9.40490061340255	0.607614323854721
C4_CD3 %	x54_x58	9.36934467548834	0.607876748291859
D-dimer_IgG	x49_x50	9.48533035714286	0.608061557322996
AST_Ahnak	x38_x78	7.61078165786439	0.609677157597878
u-RBP/uCr_u-α1MG	x27_x19	9.24496044752212	0.611499410783154
ESR_Aco2	x10_x67	9.085755783795	0.611666268262516
AST_u-Ca	x38_x31	11.3107973184995	0.612149215795645
ESR_IgG	x10_x50	9.65083284198113	0.613289032972307
sCr_ASO	x39_x44	8.51063829787234	0.613735763277009
L%_u-β2MG	x5_x20	8.97540584415585	0.614781197114569
WBC_Dsg1	x4_x69	9.00661048044949	0.615228928070581
u-RBP/uCr_u-Ca/uCr	x27_x33	9.9415012967334	0.615567643128259
TP_CD3-CD16+CD56+ %	x34_x61	9.36011880207904	0.616930154633226
CD4/CD8_Tln1	x62_x63	8.68262998575499	0.617889949025089
D-dimer_u-SG	x49_x13	9.64335911719633	0.618380977510946
prolonged PT_u-Ca	x45_x31	11.3107973184995	0.618857900555538
L%_u-IgG	x5_x23	8.53093209286149	0.619445079573046
CHOL_u-β2MG	x43_x20	8.92938388118473	0.622190257259442
u-RBP/uCr_Ppid	x27_x75	9.39668221346811	0.623782291940501
AST_ASO	x38_x44	8.63970588235294	0.624105433298433
u-mALB_Eno1	x18_x77	8.88851028004254	0.624237015643121
u-mALB_24H UP	x18_x17	8.97570806100218	0.624787483230071
u-mTP_CD19 %	x16_x57	9.08438552188552	0.626611970704087
ESR_u-α1MG/uCr	x10_x25	9.11755764753661	0.626869435563005
CD4/CD8_Flna	x62_x72	8.21631205673759	0.629867782515024
u-mTP_Vcl	x16_x66	8.91623059480202	0.632120045701663
D-dimer_HB	x49_x7	9.48771163037058	0.634956489605696
CHOL_u-β2MG/uCr	x43_x26	8.44071669071669	0.635300579431746
TP_24H u-Ca	x34_x32	10.4211302334944	0.640201136637761
C4_Vcl	x54_x66	9.20001016053648	0.64051095227139
u-RBP/uCr_CD4 %	x27_x59	9.31935483870968	0.640739392730137
ALB_24H u-Ca	x35_x32	10.0607051282051	0.642642022519749
IgA_u-Ca/uCr	x51_x33	9.74835784313725	0.642761043228881
RBP_u-β2MG/uCr	x55_x26	8.48235294117647	0.644563259165072
AST_Hs90a	x38_x74	8.06723712876964	0.644841240087226
D-dimer_Tln1	x49_x63	8.85182644486366	0.644982696591343
u-RBP/uCr_Myh1	x27_x65	9.58300550747443	0.645428261376997
CD4/CD8_u-α1MG	x62_x19	8.41938405797101	0.648284021045685
WBC_u-Ca	x4_x31	10.9304426377597	0.648341303138312
CD4/CD8_Plec	x62_x73	7	0.65227088528723
CD8%_GLB	x60_x36	8.9330904546312	0.652888732937437
prolonged PT_IgG	x45_x50	9.63946930123401	0.654213903797269
C4_Tln1	x54_x63	8.8841477895506	0.654977908172158
IgA_u-β2MG	x51_x20	8.72098917098917	0.655084869780437
D-dimer_Flna	x49_x72	8.60492448727743	0.655946598977178
D-dimer_ALT	x49_x37	9.4233943577431	0.658507172461363
sCr_HB	x39_x7	8.94018896124693	0.659498769369761
u-mTP_u-Ca	x16_x31	10.9365277777778	0.660458097506949
WBC_Myh1	x4_x65	9.33895195505103	0.661904170781957
C3_Hs90a	x53_x74	8.14459420977693	0.662713091435053
TP_Ppid	x34_x75	9.12422483347406	0.663112824703821
CHOL_Aco2	x43_x67	8.44908418265121	0.66324392399798
prolonged PT_Tln1	x45_x63	8.83828168162533	0.663797119379644
N%_HB	x6_x7	9.15118841007841	0.663996895096873
u-RBC_24H u-Ca	x14_x32	8.33866995073892	0.664434515540577
N%_Eno1	x6_x77	8.34557963536292	0.664982811028657
ALB_u-Ca/uCr	x35_x33	9.70002803476311	0.665599243280461
C4_Ckap4	x54_x68	9.30112670068027	0.666338587391111
C4_u-IgG/uCr	x54_x29	8.7996337299616	0.667035672878949
AST_u-α1MG	x38_x19	8.84626030651376	0.667219878466283
RBP_Capzb	x55_x71	9.03684253246753	0.667637965898751
CD4/CD8_Eno1	x62_x77	8.26388888888889	0.667945886116262
u-mALB_u-Ca/uCr	x18_x33	9.6507076181873	0.667984797259669
ESR_24H u-Ca	x10_x32	9.71705217859064	0.669407756189119
u-mALB_CD19 %	x18_x57	8.78954639873811	0.66982782097916
RBP_HB	x55_x7	9.31366902215432	0.670074367753002
C3_Ppid	x53_x75	8.99237951590893	0.671545796926633
AST_Msn	x38_x64	9.14472641794623	0.67496263364984
WBC_u-Ca/uCr	x4_x33	9.12698412698413	0.67533050235946
CHOL_u-Ca/uCr	x43_x33	9.78669464113996	0.678313445534245
CD8%_HB	x60_x7	8.63372093023256	0.68142935205289
u-WBC_CD3-CD16+CD56+ %	x15_x61	8.60778727445394	0.682407356221268
C4_u-α1MG	x54_x19	8.66593822843823	0.682608140315523
AST_u-α1MG/uCr	x38_x25	8.89099462365591	0.684946411848702
IgA_u-α1MG/uCr	x51_x25	8.90452602952603	0.685172673662495
WBC_CRP	x4_x9	8.51593516663631	0.685241792365137
AST_Tln1	x38_x63	8.86149304923208	0.685665850366131
RBP_u-Ca	x55_x31	10.9235353535354	0.686621530437572
u-WBC_u-Ca	x15_x31	9.33235294117647	0.687560834920023
C3_Msn	x53_x64	8.94266917293233	0.68822685468034
C3_24H UP	x53_x17	8.86601328031213	0.688844789364798
sCr_Vcl	x39_x66	8.46656255798132	0.694041592323736
sCr_Ppid	x39_x75	8.89422737782655	0.6960574969572
WBC_u-α1MG/uCr	x4_x25	8.91319844470046	0.697770234386568
IgA_Dsg1	x51_x69	8.3859325733689	0.699918554809839
CHOL_u-α1MG	x43_x19	8.74708293885531	0.700704240172109
N%_CD19 %	x6_x57	8.58385739492377	0.700915961263468
u-mTP_HB	x16_x7	9.30749313532119	0.700972936184228
AST_Ckap4	x38_x68	9.02727338181294	0.701514577703675
N%_prolonged TT	x6_x48	8.92541154299922	0.702071885423134
RBP_Flna	x55_x72	8.36975338491296	0.703557936490923
C3_CD3 %	x53_x58	8.7115919442876	0.704650082388104
ALB_HB	x35_x7	8.87222542897623	0.70487648737555
u-mTP_u-RBP/uCr	x16_x28	7.60792863205216	0.704995958779818
WBC_TG	x4_x42	8.87014154427948	0.706030016200727
TP_u-Ca/uCr	x34_x33	9.6507076181873	0.706487279377945
u-mTP_prolonged TT	x16_x48	9.22523380160743	0.708119236436916
AST_Myh1	x38_x65	8.86969904240766	0.708333333642166
L%_HB	x5_x7	8.94018896124693	0.708685824174526
TP_u-α1MG/uCr	x34_x25	8.3258064516129	0.708887973365173
L%_24H u-Ca	x5_x32	9.3039797008547	0.710379548381798
ESR_u-IgG/uCr	x10_x29	8.24143001562356	0.711179703413379
AST_Eno1	x38_x77	8.38044062920224	0.711372864248712
N%_u-IgG	x6_x23	7.7521757220363	0.711799201855055
WBC_Eno1	x4_x77	8.34557963536292	0.712093047532041
ALB_IgM	x35_x52	8.86306562425965	0.712138340547716
ESR_Tln1	x10_x63	8.55723148518667	0.713286009668799
CHOL_Myh1	x43_x65	8.98989898989899	0.713485448854685
C4_24H UP	x54_x17	8.77379846675512	0.713865930530855
C4_Ppid	x54_x75	8.91778457072484	0.714657459976984
L%_Capzb	x5_x71	8.68957541132463	0.71562069546965
CD8%_CD19 %	x60_x57	8.52132019453197	0.717197477631366
prolonged PT_IgM	x45_x52	8.91776053144262	0.717561088314815
sCr_CD19 %	x39_x57	8.3413683761205	0.718889426274153
ESR_HB	x10_x7	8.67941934608601	0.719344048903079
WBC_Tln1	x4_x63	8.24587719298246	0.721636654395671
AST_Dsg1	x38_x69	8.16952128899098	0.72174439276506
IgA_HB	x51_x7	8.75510204081633	0.722054833496715
CHOL_UP	x43_x12	7.80794371620702	0.72274205775938
N%_u-α1MG	x6_x19	8.51958525345622	0.723645409924751
CD8%_Flna	x60_x72	7.85714285714286	0.723877175007036
u-mALB_Ppid	x18_x75	8.87715328066711	0.724009848401105
u-RBP/uCr_u-α1MG/uCr	x27_x25	8.37087128925088	0.724245105527667
CD4/CD8_Ckap4	x62_x68	8.37407407407407	0.724351794334715
CHOL_HB	x43_x7	9.09601318222008	0.724617005888195
u-RBP/uCr_u-SG	x27_x13	8.94131930066713	0.724715672588768
CHOL_24H u-Ca	x43_x32	9.47002252252252	0.727744383706652
N%_Myh1	x6_x65	8.86969904240766	0.729520286786868
u-mTP_24H UP	x16_x17	8.2228494005164	0.730214279155758
u-mALB_u-α1MG	x18_x19	7.8399865202709	0.730386157457155
TP_ASO	x34_x44	8.125	0.731148576027608
TP_HB	x34_x7	8.87222542897623	0.733703124716253
RBP_u-IgG/uCr	x55_x29	8.16586894586895	0.73461741068676
IgA_24H u-Ca	x51_x32	9.399666999667	0.73661031863075
prolonged PT_Myh1	x45_x65	8.86969904240766	0.737272688709553
L%_u-α1MG	x5_x19	8.1794606058719	0.737405470618764
L%_Vcl	x5_x66	8.249863082338	0.737996732422567
sCr_Msn	x39_x64	8.49792454993693	0.738097447257082
u-WBC_CD19 %	x15_x57	8.11164739400033	0.739264887377663
N%_u-α1MG/uCr	x6_x25	8.47003953707583	0.739937870780119
C3_24H u-Ca	x53_x32	9.64972804972805	0.739996664084311
L%_GLB	x5_x36	8.78765609718259	0.74233366868779
ALB_u-β2MG	x35_x20	8.06764614932082	0.742740900366058
IgA_Flna	x51_x72	7.8343685300207	0.743612151994644
D-dimer_Msn	x49_x64	8.47348695575791	0.743916962075126
L%_u-β2MG/uCr	x5_x26	7.81377610080921	0.744951115801406
L%_u-Ca	x5_x31	10.0424981522543	0.746517149605845
CD8%_PLT	x60_x8	8.41344198969911	0.746598256344604
AST_u-IgG/uCr	x38_x29	8.1169518796072	0.748021936228163
RBP_u-α1MG/uCr	x55_x25	8.23313131313131	0.74803090758096
sCr_Flna	x39_x72	7.86936896391239	0.749345856263447
ALB_u-IgG/uCr	x35_x29	8.12510697827518	0.749759330507924
prolonged PT_Vcl	x45_x66	8.3350587885281	0.751245994120413
WBC_ASO	x4_x44	7.44047619047619	0.754494476411533
sCr_GLB	x39_x36	8.57372872781724	0.755191866713512
N%_CRP	x6_x9	8.20725619195047	0.756329407085032
N%_Plec	x6_x73	6.49709322325421	0.757322783383901
D-dimer_Myh1	x49_x65	8.719723183391	0.75846382383198
L%_Ckap4	x5_x68	8.53731510147919	0.76027420423846
CHOL_u-Ca	x43_x31	10.2734663710273	0.761806946231953
u-mALB_Hs90a	x18_x74	7.67540751179504	0.763184919948806
C3_u-IgG/uCr	x53_x29	7.88120490620491	0.764231721439182
CD4/CD8_24H UP	x62_x17	7.9004329004329	0.764373880327367
WBC_Capzb	x4_x71	8.49363073767659	0.765673556204961
ESR_Myh1	x10_x65	8.41956059532247	0.765870803907831
CD4/CD8_sCyC	x62_x41	6.45555555555556	0.76608622375266
TP_TG	x34_x42	8.4967491737653	0.766157082412768
u-mALB_u-RBP/uCr	x18_x28	7.1062018250498	0.766819966851473
sCr_u-IgG	x39_x23	7.42354784065864	0.771028520663844
u-RBP/uCr_Capzb	x27_x71	8.49566047509596	0.771416721358737
CD8%_Ahnak	x60_x78	6.57560483870968	0.774078027295321
AST_u-β2MG/uCr	x38_x26	7.43144275079759	0.77524269710359
RBP_prolonged TT	x55_x48	8.46343344155844	0.775754206179523
total IgE_u-Ca/uCr	x56_x33	8.61280864197531	0.776972638140626
u-mTP_u-α1MG/uCr	x16_x25	8.1825526506899	0.777096058223675
N%_Flna	x6_x72	7.77429341855588	0.777188628421989
sCr_u-RBP/uCr	x39_x28	7.00811059907834	0.777197439072918
sCr_Ckap4	x39_x68	8.39714575761655	0.77723093454764
AST_u-IgG	x38_x23	7.57403808783521	0.777321408531619
ESR_Ppid	x10_x75	8.43221847143416	0.777752325744266
WBC_Flna	x4_x72	7.62020657152821	0.779142907389489
CHOL_CD3-CD16+CD56+ %	x43_x61	8.20546856121019	0.779550788792104
AST_Capzb	x38_x71	8.31586659263248	0.780779265003312
CD4/CD8_Msn	x62_x64	7.96927609427609	0.781141027992109
sCr_u-α1MG	x39_x19	8.08358294930876	0.781869143859137
IgA_CRP	x51_x9	8.16074971655329	0.781939695213135
CD8%_Myh1	x60_x65	8.07210371141172	0.782278882246173
prolonged PT_u-RBP/uCr	x45_x28	6.95205315997367	0.782472564748126
C3_Flna	x53_x72	7.54285714285714	0.783221403171004
IgA_Capzb	x51_x71	8.34220116618076	0.783308241749472
sCr_Dsg1	x39_x69	7.73544526885164	0.784923860942188
RBP_24H UP	x55_x17	8.30805405405406	0.785830041303846
RBP_Ahnak	x55_x78	6.68859577922078	0.786907576886132
L%_Prdx1	x5_x76	6.84539347214634	0.787433699611153
RBP_Ckap4	x55_x68	8.46521421513269	0.788801513912714
CD8%_u-IgG	x60_x23	7.08990364474236	0.78881874466277
ESR_UP	x10_x12	7.22707869013932	0.790253308057427
CD8%_sCyC	x60_x41	6.29782615030451	0.791935885540407
AST_Vcl	x38_x66	7.76286391516417	0.79305829745505
L%_Flna	x5_x72	7.62020657152821	0.793138444622145
AST_24H UP	x38_x17	8.13298076923077	0.79410235291354
WBC_prolonged TT	x4_x48	8.41585115594937	0.794914938497644
CHOL_prolonged TT	x43_x48	8.53269841269841	0.795054223588939
IgA_Eno1	x51_x77	7.73626373626374	0.79591634747907
C3_Vcl	x53_x66	7.91607142857143	0.796619026144183
D-dimer_24H UP	x49_x17	7.95705882352941	0.797947132147868
sCr_u-SG	x39_x13	8.13522096019036	0.798595416016858
N%_24H UP	x6_x17	8.12935350090522	0.799424670419316
N%_u-Ca/uCr	x6_x33	8.84916235525992	0.800589286751638
u-mTP_Eno1	x16_x77	7.52865978002875	0.801113391714878
u-mTP_ASO	x16_x44	7.02105263157895	0.801554629055616
u-mTP_GLB	x16_x36	8.24726252675312	0.801571151335758
u-mTP_Capzb	x16_x71	7.95595238095238	0.802112987390048
CHOL_IgM	x43_x52	8.60289492058592	0.80213644176418
C4_PLT	x54_x8	8.19003759398496	0.803486278495273
C4_HB	x54_x7	8.50396466278819	0.803661024289225
L%_UP	x5_x12	7.17218888118654	0.804733586028112
N%_u-IgG/uCr	x6_x29	7.86015888300433	0.805391609932026
C4_u-SG	x54_x13	8.34852942358145	0.805997560042247
RBP_CD4 %	x55_x59	8.11778959005346	0.806232307492804
CHOL_CRP	x43_x9	7.729371188847	0.806673552342864
u-mTP_Myh1	x16_x65	8.19433262198079	0.807778413737949
CD8%_Tln1	x60_x63	7.39555331541219	0.808779148516203
CD4/CD8_prolonged TT	x62_x48	7.85809178743961	0.809054353063015
AST_Flna	x38_x72	7.51116767350446	0.809520581264768
CD4/CD8_u-IgG	x62_x23	6.92918891431477	0.810694329959159
ESR_Vcl	x10_x66	7.83392730191492	0.811644767155484
u-mALB_u-α1MG/uCr	x18_x25	7.66299029000642	0.812083913193056
ALB_TG	x35_x42	8.13014470367907	0.81212268465133
u-RBP/uCr_CD19 %	x27_x57	7.92132875677597	0.812317520028668
CD4/CD8_CD19 %	x62_x57	8.09242636746143	0.812506762860869
CD8%_CD3-CD16+CD56+ %	x60_x61	8.05453172353593	0.813421510968338
D-dimer_Ppid	x49_x75	8.06947779111645	0.813791010273279
C4_u-IgG	x54_x23	7.20338983050847	0.814264884504836
CD4/CD8_Psma1	x62_x70	6.80455840455841	0.814564867515805
CD4/CD8_Sfrs	x62_x79	6.82986111111111	0.814738121745924
RBP_u-Ca/uCr	x55_x33	8.48788888888889	0.815432164055198
CD4/CD8_Aco2	x62_x67	7.18599033816425	0.815919622827046
sCr_u-α1MG/uCr	x39_x25	7.69471602939345	0.816102227299968
u-mALB_Msn	x18_x64	7.98657803461124	0.816610528890805
ESR_Prdx1	x10_x76	6.44548189646229	0.818082743559065
u-RBP/uCr_CD3-CD16+CD56+ %	x27_x61	7.93762354730097	0.818416436438206
prolonged PT_Flna	x45_x72	7.70623346817839	0.818687021218455
CD8%_u-RBP	x60_x22	5.87961749330613	0.81923347534111
C3_Ckap4	x53_x68	8.28202467427649	0.81932769166276
CHOL_Ahnak	x43_x78	6.37052068302068	0.820002758945472
u-mALB_CD3-CD16+CD56+ %	x18_x61	7.77935606060606	0.821223895073537
RBP_u-IgG	x55_x23	7.10684624017957	0.821761967695272
TP_IgM	x34_x52	8.25671550671551	0.821944781353325
RBP_Eno1	x55_x77	7.374409557327	0.82254307215187
ALB_Hs90a	x35_x74	7.11448975776615	0.823857735686214
C3_CD19 %	x53_x57	7.75272727272727	0.825884413721467
ALB_Msn	x35_x64	7.75220882443467	0.827084897263566
C4_ASO	x54_x44	7.06985446985447	0.827547036717034
prolonged PT_CD19 %	x45_x57	7.42679680567879	0.827752847704597
u-mTP_Ppid	x16_x75	8.03654047102323	0.828960699922367
CD4/CD8_u-RBP	x62_x22	5.73764646931853	0.829079485591497
CHOL_Ckap4	x43_x68	8.05796315426997	0.829152998505887
CD4/CD8_Myh1	x62_x65	7.73211279461279	0.829781032242849
CHOL_Plec	x43_x73	5.73407669771306	0.830094492086083
prolonged PT_Ckap4	x45_x68	7.70180183386119	0.830281910258839
AST_u-RBP/uCr	x38_x28	6.52643186306781	0.830470096010649
u-mALB_IgM	x18_x52	8.14491112872184	0.830614693732165
WBC_u-IgG/uCr	x4_x29	7.44001017022027	0.830654488108375
CD4/CD8_CD3-CD16+CD56+ %	x62_x61	7.81977559607293	0.831152885596691
C4_Flna	x54_x72	7.33333333333333	0.831551238171894
C3_GLB	x53_x36	8.25741239892183	0.83182172112266
N%_Vcl	x6_x66	7.58043880854433	0.832544578634399
C4_CD19 %	x54_x57	7.7688995215311	0.83389401268165
D-dimer_ASO	x49_x44	6.65933231061436	0.835605415906848
u-mALB_Dsg1	x18_x69	7.53934337848042	0.837012572492243
N%_Msn	x6_x64	7.67724458204334	0.837127681300012
ESR_Eno1	x10_x77	7.28083826123042	0.837913428134486
AST_CD3-CD16+CD56+ %	x38_x61	7.82096725154229	0.83851240330688
RBP_Aco2	x55_x67	7.36359625668449	0.838605521137
IgA_Ckap4	x51_x68	7.95489948076155	0.840595704451475
ALB_Plec	x35_x73	5.69160468749117	0.842754574616768
IgA_24H UP	x51_x17	7.8664033321662	0.842783860266567
u-RBP/uCr_UP	x27_x12	7.23663594470046	0.843280726924487
u-mTP_CD3 %	x16_x58	7.45110014877457	0.843301801755239
L%_CD19 %	x5_x57	7.58045713052726	0.8434329333508
C3_Aco2	x53_x67	7.32329517172723	0.844726939272965
prolonged PT_u-α1MG/uCr	x45_x25	7.53454301075269	0.84495958745715
prolonged PT_CD3-CD16+CD56+ %	x45_x61	7.8441194149469	0.845324221761025
D-dimer_prolonged TT	x49_x48	7.9217799188641	0.846648068780939
L%_Dsg1	x5_x69	7.2552564275138	0.8479501453262
ALB_prolonged TT	x35_x48	8.06036268387819	0.848341980008244
TP_Ckap4	x34_x68	7.73828689370485	0.848405502011947
TP_prolonged TT	x34_x48	8.06036268387819	0.848826387628064
TP_u-SG	x34_x13	7.99017338066574	0.850470801980868
ESR_ASO	x10_x44	6.63534443534444	0.851758882718753
TP_Prdx1	x34_x76	6.44673975519588	0.851966088610459
RBP_Ppid	x55_x75	7.88482767232767	0.854280735538311
WBC_24H UP	x4_x17	7.57686128686129	0.854828225750669
ESR_Capzb	x10_x71	7.49903516962341	0.854840693123269
CD4/CD8_Capzb	x62_x71	7.36991869918699	0.855311087423354
WBC_Prdx1	x4_x76	6.31057504873294	0.855822091466656
ALB_ASO	x35_x44	7.1969696969697	0.856906576112956
AST_TG	x38_x42	7.60196866625438	0.857295980765576
C4_u-α1MG/uCr	x54_x25	7.22908796184658	0.857593785980777
C3_Prdx1	x53_x76	6.29088345864662	0.858862114104789
sCr_Ahnak	x39_x78	5.89504846314171	0.859339901693507
N%_Ckap4	x6_x68	7.83544498322779	0.859872144107019
N%_u-SG	x6_x13	8.00956937799043	0.859935018670029
AST_Ppid	x38_x75	7.58594197913083	0.860746260170524
D-dimer_PLT	x49_x8	7.69892331932773	0.862332176484883
u-mALB_Plec	x18_x73	5.88433603280022	0.862369041190864
C4_CD3-CD16+CD56+ %	x54_x61	7.54352030947775	0.86315031618162
ALB_u-α1MG	x35_x19	7.21454434308286	0.863981084024673
u-mTP_u-IgG	x16_x23	6.66908263305322	0.866429446781419
prolonged PT_u-IgG	x45_x23	6.63684803100126	0.866528885633202
u-mALB_PLT	x18_x8	7.85542403746098	0.866665319756446
ESR_u-β2MG/uCr	x10_x26	7.12407458739014	0.866833588348864
prolonged PT_Plec	x45_x73	5.50839275103981	0.867631785645005
sCr_prolonged TT	x39_x48	7.81967664258686	0.868015173306435
ALB_CRP	x35_x9	7.26494124889106	0.869151778546301
sCr_CRP	x39_x9	7.13487371735173	0.869732608816625
IgA_CD19 %	x51_x57	7.38985281385281	0.870960862601713
D-dimer_Eno1	x49_x77	6.91684366054114	0.87210955066808
TP_Vcl	x34_x66	7.37826954474148	0.872955907232378
ALB_Eno1	x35_x77	7.2008584294962	0.873627552743592
u-RBP/uCr_Flna	x27_x72	7.0143392034233	0.873634617575475
D-dimer_CRP	x49_x9	7.093712484994	0.874648174549522
TP_u-α1MG	x34_x19	7.24263263618102	0.874769356147335
ESR_CRP	x10_x9	7.31279178338002	0.876238082855611
C3_Ahnak	x53_x78	5.77105217086835	0.876498015050781
D-dimer_Ahnak	x49_x78	6.03246412201244	0.876769320837957
sCr_Eno1	x39_x77	6.91441674790712	0.878103871235944
RBP_CD3-CD16+CD56+ %	x55_x61	7.56366983195164	0.87817887425193
TP_Ahnak	x34_x78	5.83634836520412	0.878258514315955
D-dimer_u-β2MG/uCr	x49_x26	6.7725642040841	0.878410186540311
CD4/CD8_u-RBP/uCr	x62_x28	5.88485054347826	0.878752852409557
L%_Eno1	x5_x77	6.87643775213435	0.879008871962036
CD8%_Sfrs	x60_x79	6.28560384727368	0.879598770241757
RBP_GLB	x55_x36	7.60692615167851	0.883421615108504
ESR_Ckap4	x10_x68	7.51744648476675	0.884077721672019
u-mALB_Psma1	x18_x70	6.5343688569495	0.884264145785254
C4_Prdx1	x54_x76	5.97826086956522	0.884417040242192
CD8%_Aco2	x60_x67	6.61010304659498	0.884527548057752
WBC_u-α1MG	x4_x19	7.2621491411814	0.885581353739161
D-dimer_IgM	x49_x52	7.71936688311688	0.885707581401072
prolonged PT_ASO	x45_x44	6.30630630630631	0.886068399766928
N%_IgM	x6_x52	7.48592615012106	0.888459999588296
CHOL_Eno1	x43_x77	6.95509083248652	0.888577890356516
AST_GLB	x38_x36	7.71258486774211	0.889885120707527
u-mTP_Aco2	x16_x67	6.70703677920872	0.890232214916134
CD4/CD8_Dsg1	x62_x69	6.68888888888889	0.890604585103657
ESR_u-IgG	x10_x23	6.62605594652131	0.890661844012885
ALB_Vcl	x35_x66	7.25549391096675	0.891090196271423
ESR_u-RBP/uCr	x10_x28	6.12492532855436	0.891330593834128
prolonged PT_Eno1	x45_x77	6.97217045149211	0.891668324192615
D-dimer_TG	x49_x42	7.49385620915033	0.892036918200487
u-RBP/uCr_ASO	x27_x44	6.71518218623482	0.892276464613449
D-dimer_Vcl	x49_x66	6.80672268907563	0.892524755377263
prolonged PT_u-β2MG/uCr	x45_x26	6.70485890703445	0.892619529423605
CHOL_Hs90a	x43_x74	6.51089938846995	0.895237987098186
CD8%_Dsg1	x60_x69	6.68402777777778	0.896014768436402
C3_Myh1	x53_x65	7.33333333333333	0.896943259524945
TP_UP	x34_x12	6.34601309396421	0.898222248339333
C4_Myh1	x54_x65	7.33333333333333	0.899802192306381
IgA_ASO	x51_x44	6.1982905982906	0.899910398404558
total IgE_ASO	x56_x44	6.17871017871018	0.900522479640753
prolonged PT_GLB	x45_x36	7.66970322419239	0.900642902697682
sCr_Plec	x39_x73	5.09566348469212	0.900921497144161
sCr_u-Ca/uCr	x39_x33	7.35203052276223	0.904373196546657
C4_Capzb	x54_x71	7.21152836134454	0.904708081224363
u-RBP/uCr_Hs90a	x27_x74	6.28400481160206	0.907403215018342
prolonged PT_Capzb	x45_x71	7.05638688223827	0.907474062097605
N%_Ahnak	x6_x78	5.67185585835471	0.908543616632558
TP_u-RBP/uCr	x34_x28	6.1038968115581	0.909336130572267
u-mTP_u-Ca/uCr	x16_x33	7.09702581369248	0.911092976704337
RBP_u-SG	x55_x13	7.33345454545455	0.911940565196529
ALB_Ahnak	x35_x78	5.71220165557825	0.912355835327773
D-dimer_Dsg1	x49_x69	6.52492727860375	0.913061724651268
WBC_Msn	x4_x64	7.19850136851079	0.913237635195839
CD8%_Psma1	x60_x70	6.03757751607214	0.914307159920879
u-RBP/uCr_PLT	x27_x8	7.19836614997905	0.915877735328904
prolonged PT_Aco2	x45_x67	6.40909948159011	0.916269139968337
u-RBP/uCr_Psma1	x27_x70	6.14790921571542	0.916307865077656
sCr_Prdx1	x39_x76	5.49460513575151	0.917744344788049
ESR_Plec	x10_x73	5.16067567647354	0.917828766017989
L%_u-SG	x5_x13	7.21080776808331	0.918750967142129
CD4/CD8_PLT	x62_x8	6.81376689189189	0.918899956993604
prolonged PT_u-α1MG	x45_x19	6.77396542426955	0.919761291353297
CD8%_Eno1	x60_x77	6.27943203749655	0.920131854975511
IgA_Myh1	x51_x65	7.33333333333333	0.920321766618672
IgA_Aco2	x51_x67	6.71447963800905	0.920399278612978
IgA_GLB	x51_x36	7.50563909774436	0.920506621046713
u-mALB_TG	x18_x42	7.18268398268398	0.92070340635701
C4_Plec	x54_x73	4.99255952380952	0.921981841996438
TP_Eno1	x34_x77	6.60900412796698	0.921995127180066
ESR_TG	x10_x42	7.03905633150916	0.922393644433216
N%_u-Ca	x6_x31	8.55252670173761	0.922484966680734
WBC_u-RBP/uCr	x4_x28	5.84372797506099	0.92253109431207
prolonged PT_Hs90a	x45_x74	6.06716142586961	0.922533655242117
u-mTP_u-SG	x16_x13	7.62034517206931	0.923221320572928
RBP_u-RBP/uCr	x55_x28	5.68811188811189	0.923361477388167
L%_u-Ca/uCr	x5_x33	7.25010460782819	0.923848550979779
C3_u-Ca/uCr	x53_x33	7.59144927536232	0.924620959937236
C4_GLB	x54_x36	7.38218065003779	0.924851206088897
u-mTP_Ahnak	x16_x78	5.33490598290598	0.92507794124837
L%_u-RBP/uCr	x5_x28	5.61290322580645	0.92538801258466
WBC_Aco2	x4_x67	6.63302540801896	0.925668141211703
ALB_UP	x35_x12	6.07665838673291	0.928569150115716
C4_u-Ca/uCr	x54_x33	7.01691236691237	0.929377141054594
u-mALB_u-IgG	x18_x23	5.83051578402622	0.929814897465672
TP_CRP	x34_x9	6.60331374298158	0.930856695753983
ALB_u-IgG	x35_x23	6.20745182237118	0.930868087384125
u-mTP_UP	x16_x12	5.89318681318681	0.931015462193073
IgA_u-IgG	x51_x23	6.05744158375737	0.931048756425687
prolonged PT_Ahnak	x45_x78	5.24863831050136	0.931766195541966
total IgE_u-Ca	x56_x31	7.59620098039216	0.93252660908512
L%_CRP	x5_x9	6.71620299458657	0.933299885275764
D-dimer_GLB	x49_x36	6.83647582336102	0.934410127307149
L%_Plec	x5_x73	4.75438830002873	0.934657828644297
C4_CRP	x54_x9	6.54107142857143	0.93507634094087
RBP_u-α1MG	x55_x19	6.31527728085868	0.935197776699459
C4_Aco2	x54_x67	6.54564819238732	0.935703813404001
CD4/CD8_GLB	x62_x36	6.84108239255298	0.936115336566766
total IgE_CD19 %	x56_x57	6.516966575744	0.936645198868487
TP_Dsg1	x34_x69	6.56830925352597	0.936766431355961
u-mTP_CD3-CD16+CD56+ %	x16_x61	6.73131313131313	0.938045514549922
IgA_u-Ca	x51_x31	8.08017939814815	0.938051624585087
TP_u-β2MG/uCr	x34_x26	6.26843116560859	0.938428714393409
u-mTP_PLT	x16_x8	7.06731185481186	0.939881845492701
N%_Prdx1	x6_x76	5.59163226694186	0.940176601946709
ALB_Dsg1	x35_x69	6.26988017429194	0.940541195919666
u-mALB_u-β2MG/uCr	x18_x26	6.26843116560859	0.94116820898478
N%_ASO	x6_x44	5.57065217391304	0.941483342517757
C4_Ahnak	x54_x78	5.30545930042497	0.941683878526078
TP_u-IgG	x34_x23	6.11405529953917	0.94206815876643
WBC_UP	x4_x12	5.97901616787066	0.942228647112765
C4_IgM	x54_x52	6.99956445993031	0.942476962789511
AST_UP	x38_x12	5.82562779497764	0.942858517531604
IgA_Ahnak	x51_x78	5.39126275510204	0.943504569728118
C4_u-β2MG/uCr	x54_x26	6.12968975468976	0.943688846555358
u-RBP/uCr_u-β2MG/uCr	x27_x26	6.14139086719732	0.943952056616774
L%_u-α1MG/uCr	x5_x25	6.67644676231456	0.944166056827756
RBP_IgM	x55_x52	6.9885683418694	0.94456257096423
u-RBP/uCr_Msn	x27_x64	6.83114495798319	0.945120333450614
ALB_Prdx1	x35_x76	5.19572771973974	0.946029190632589
ESR_Dsg1	x10_x69	6.22614379084967	0.946061611013761
IgA_u-RBP/uCr	x51_x28	5.49700774872008	0.946208979645625
sCr_Capzb	x39_x71	6.72854532163743	0.946609500380786
D-dimer_u-RBP/uCr	x49_x28	5.6055522971652	0.946768302998325
L%_ASO	x5_x44	5.64236111111111	0.947499599921089
N%_u-RBP/uCr	x6_x28	5.30839368005267	0.947540029465525
WBC_Vcl	x4_x66	6.51879715628942	0.947576163239623
C3_u-β2MG/uCr	x53_x26	6.15255309992152	0.947614800175169
C3_CRP	x53_x9	6.46719220475075	0.947874135162034
CD4/CD8_Prdx1	x62_x76	5.096657633243	0.948089636714268
IgA_u-SG	x51_x13	7.03608320507802	0.948321725557509
C3_Dsg1	x53_x69	6.11897840531562	0.948742818755914
D-dimer_Plec	x49_x73	4.63971952417331	0.949122848883181
WBC_Plec	x4_x73	4.75438830002873	0.949822292774636
u-RBP/uCr_u-IgG/uCr	x27_x29	6.29464038032586	0.950617364544015
ALB_Ckap4	x35_x68	6.99314312802571	0.95116852433244
prolonged PT_Dsg1	x45_x69	6.05557835055392	0.951517775299822
AST_CRP	x38_x9	6.21887259601377	0.953591383204543
D-dimer_CD3-CD16+CD56+ %	x49_x61	6.44434982969345	0.953740114025122
D-dimer_CD19 %	x49_x57	6.25203366058906	0.95407753444832
WBC_u-SG	x4_x13	6.68515069674414	0.954365943857912
D-dimer_u-IgG	x49_x23	5.80436950146628	0.954373548844382
CHOL_u-IgG	x43_x23	6.0497594997595	0.9550648328219
AST_Prdx1	x38_x76	4.97394220846233	0.955085599461255
u-mTP_TG	x16_x42	6.6112674213178	0.955268381679996
C4_Eno1	x54_x77	6.16483516483516	0.956585305620705
CHOL_Dsg1	x43_x69	6.20713893752123	0.957066544498682
AST_Plec	x38_x73	4.61195623948522	0.957500516230592
C3_u-SG	x53_x13	6.76502759402408	0.958354470006388
TP_Psma1	x34_x70	5.30605168679777	0.959304408884794
sCr_Aco2	x39_x67	5.85376642625039	0.959438272058577
sCr_Psma1	x39_x70	5.26607327141383	0.960092993590458
C3_PLT	x53_x8	6.60397830018083	0.960137335370859
ESR_u-SG	x10_x13	6.71368092691622	0.96094357774108
CD8%_TG	x60_x42	6.35780538302278	0.961246483794035
C3_Psma1	x53_x70	5.56275048480931	0.961443172314657
u-mALB_Ahnak	x18_x78	5.02702512960829	0.961762753685997
WBC_u-β2MG/uCr	x4_x26	5.89448804723502	0.961835940913691
CD8%_Prdx1	x60_x76	5.21927557209815	0.962067886567383
TP_Hs90a	x34_x74	5.30605168679777	0.96295403589168
N%_UP	x6_x12	5.36526702786378	0.963006454276945
sCr_IgM	x39_x52	6.32017543859649	0.963345435248298
TP_24H UP	x34_x17	6.11738330046022	0.963464198353283
prolonged PT_Msn	x45_x64	6.50264252431435	0.963621178137436
u-mALB_u-Ca	x18_x31	7.69925647974429	0.963679320725504
AST_u-SG	x38_x13	6.29527488928881	0.964353250364656
CD4/CD8_u-IgG/uCr	x62_x29	5.59779912870945	0.96572610117867
WBC_GLB	x4_x36	6.73625986111729	0.966111869382748
C3_ASO	x53_x44	5.23595317725752	0.966419347241202
C3_UP	x53_x12	5.27208049886621	0.966591572868259
TP_Plec	x34_x73	4.41317652792111	0.967051633612831
RBP_TG	x55_x42	6.2772397094431	0.968383000258308
C3_Plec	x53_x73	4.32313962170234	0.969142617104659
ALB_u-RBP/uCr	x35_x28	5.13523170378009	0.969628847811845
ESR_IgM	x10_x52	6.39242194519317	0.969924403654643
CD8%_UP	x60_x12	5.15050374988705	0.97016238505691
u-mTP_Dsg1	x16_x69	5.49294871794872	0.970218998614661
u-RBP/uCr_Dsg1	x27_x69	5.79012787561175	0.972551509546275
L%_Psma1	x5_x70	5.22013739041603	0.97261571267439
L%_sUREA	x5_x40	3.98695937705226	0.972681910567267
ALB_u-β2MG/uCr	x35_x26	5.57118051727559	0.973042578211788
CHOL_u-RBP/uCr	x43_x28	5.11942374565325	0.973637605596751
WBC_IgM	x4_x52	6.37301587301587	0.97363849898011
RBP_Plec	x55_x73	4.1327003992629	0.974041994662972
ALB_Psma1	x35_x70	4.98189412966795	0.975007839192583
C3_CD3-CD16+CD56+ %	x53_x61	6.06427915518825	0.975209709172858
ALB_24H UP	x35_x17	6.10430141287284	0.975998730412652
ESR_Ahnak	x10_x78	4.59723468181753	0.977182730690137
IgA_Psma1	x51_x70	5.29081196581197	0.977193837171292
u-mALB_UP	x18_x12	4.73739659097218	0.978836438396901
N%_GLB	x6_x36	6.1625752814873	0.979971534283239
D-dimer_sUREA	x49_x40	3.93798898869893	0.979985483110231
IgA_PLT	x51_x8	5.96637595209024	0.981050155989734
TP_u-IgG/uCr	x34_x29	5.29931029871626	0.981181815012911
prolonged PT_Prdx1	x45_x76	4.46234950120399	0.981270306775235
CD8%_u-IgG/uCr	x60_x29	5.26367461430575	0.981902891471248
D-dimer_UP	x49_x12	5.16529688798596	0.981906410805833
sCr_u-Ca	x39_x31	7.09123757904246	0.982103033086066
IgA_TG	x51_x42	5.76466766500733	0.982513264899927
C3_Capzb	x53_x71	6.06777210884354	0.982573651761657
N%_u-β2MG/uCr	x6_x26	5.29801267281106	0.982718258025083
C4_TG	x54_x42	5.80489732683505	0.982722023065914
C4_Dsg1	x54_x69	5.44508448540707	0.982773336866048
sCr_sUREA	x39_x40	3.60074078028065	0.982851273646096
D-dimer_Aco2	x49_x67	5.2953615656789	0.983029070359037
RBP_Msn	x55_x64	6.0440097081772	0.983173738909336
RBP_Dsg1	x55_x69	5.39861234655755	0.98433498918398
AST_PLT	x38_x8	5.71666604711759	0.985166164341895
u-mALB_u-SG	x18_x13	6.20288258392788	0.985280822956252
prolonged PT_TG	x45_x42	5.86966264867208	0.985338908285567
u-mALB_ASO	x18_x44	4.61939141939142	0.985381458375294
C4_Msn	x54_x64	5.68707482993197	0.985488239296668
u-mALB_sUREA	x18_x40	3.83216121436168	0.985762300184077
CHOL_Msn	x43_x64	5.88226907192424	0.985848553520653
L%_PLT	x5_x8	5.93519091847265	0.986193180018864
L%_Msn	x5_x64	5.7801646322183	0.986203511255567
C3_TG	x53_x42	5.71732630321031	0.987780314458649
CHOL_sUREA	x43_x40	3.65309078176725	0.988506070200258
D-dimer_Prdx1	x49_x76	4.28480294556847	0.988670993862533
L%_IgM	x5_x52	5.78205128205128	0.988778866875283
u-mTP_Ckap4	x16_x68	6.02877042828966	0.9891588707037
RBP_Psma1	x55_x70	4.45724939123377	0.990373214894215
u-RBP/uCr_u-RBP/uCr	x27_x28	4.5045105780569	0.990466571630447
IgA_Msn	x51_x64	5.26920270023718	0.991552643733988
u-RBP/uCr_Prdx1	x27_x76	4.25167537482962	0.991565914924711
IgA_u-β2MG/uCr	x51_x26	4.83690476190476	0.991962735157079
C4_UP	x54_x12	4.5547305764411	0.992011062642817
RBP_UP	x55_x12	4.39086363636364	0.992110504825755
u-mTP_Hs90a	x16_x74	4.56077024827025	0.992298969755014
N%_Dsg1	x6_x69	5.0532649467457	0.993276624772363
CD4/CD8_Ahnak	x62_x78	3.9053934571176	0.993523421326215
C4_sUREA	x54_x40	3.5843045112782	0.993887129729051
IgA_Prdx1	x51_x76	3.89835164835165	0.994040050329573
u-mTP_Psma1	x16_x70	4.20860259143841	0.994345241153161
ESR_sUREA	x10_x40	3.50210602759622	0.99456659369678
CHOL_Prdx1	x43_x76	4.04284586940837	0.994683646421517
CD4/CD8_UP	x62_x12	4.17307692307692	0.994958035121223
CHOL_Psma1	x43_x70	4.33967747797535	0.995152859878451
N%_Capzb	x6_x71	5.265996197788	0.99528180322376
ESR_Psma1	x10_x70	4.32448308097151	0.995506333175439
N%_Psma1	x6_x70	4.25488509674266	0.995542266311183
prolonged PT_Psma1	x45_x70	4.3521342162596	0.995764634046803
prolonged PT_u-SG	x45_x13	5.29996319470004	0.995826243010774
TP_Msn	x34_x64	5.28064018669669	0.995929321022035
WBC_Psma1	x4_x70	4.1916625498639	0.995980558235631
AST_sUREA	x38_x40	2.97698658410733	0.996240077299645
C3_sUREA	x53_x40	3.27725563909774	0.996310891776527
u-mALB_u-IgG/uCr	x18_x29	4.80538603879618	0.996314166975692
C3_u-Ca	x53_x31	6.38123947811448	0.996371323092631
prolonged PT_sUREA	x45_x40	3.00043576480656	0.996714187331585
u-RBP/uCr_sUREA	x27_x40	3.1141765704584	0.996825692015509
RBP_Prdx1	x55_x76	3.7777729743083	0.996928924726644
N%_sUREA	x6_x40	3.22030802086917	0.997006144333561
WBC_PLT	x4_x8	5.0827151155518	0.997174482389237
D-dimer_Psma1	x49_x70	4.03473889555822	0.997222724120959
u-mTP_Prdx1	x16_x76	3.79932271432271	0.997235216449251
WBC_sUREA	x4_x40	3.12921555886812	0.997390139796724
CHOL_u-SG	x43_x13	4.71428571428571	0.998138262125111
u-mALB_Prdx1	x18_x76	3.57440122483628	0.998196652940055
TP_sUREA	x34_x40	2.90313292308476	0.998505196126785
CD4/CD8_TG	x62_x42	4.61126026848327	0.998582604485144
u-mTP_sUREA	x16_x40	2.8876987990912	0.998699809930635
IgA_sUREA	x51_x40	2.79029304029304	0.999148406295921
u-RBP/uCr_TG	x27_x42	4.48425891048842	0.999590597776097
ALB_sUREA	x35_x40	2.53683938949541	0.999661738835387
C4_Psma1	x54_x70	3.47040219596611	0.99978370481681
RBP_sUREA	x55_x40	2.30410427807487	0.999868887568506
u-OB_24H UP	x11_x17	34.5784718984719	1.28349141474211e-06
u-OB_Tln1	x11_x63	45.0713729905134	1.33166542054787e-07
u-OB_Vcl	x11_x66	38.4859185474342	1.37212831651318e-06
u-OB_sUREA	x11_x40	38.310168025698	1.41848069757929e-06
u-RBC_u-β2MG/uCr	x14_x26	29.0192855577471	1.58728427589441e-05
u-RBC_PLT	x14_x8	27.2775377017374	1.62513068349881e-05
u-TF_prolonged APTT	x21_x47	28.841083951112	1.72779372238965e-05
u-TF_u-RBP	x21_x22	26.6021076833208	1.73082782129508e-05
u-OB_UP	x11_x12	38.0393465021294	1.76927258917935e-06
u-OB_ALT	x11_x37	44.5068885448916	1.77867849180964e-08
u-OB_FIB	x11_x46	38.6765829326383	1.84087377310434e-07
u-OB_Ahnak	x11_x78	38.3671644509197	1.84383349283058e-06
u-OB_UP/uCr	x11_x30	37.6221275018532	1.88993212103129e-05
u-TF_u-β2MG/uCr	x21_x26	26.452693907475	1.91040233640365e-05
u-OB_PLT	x11_x8	38.1749226006192	1.99969717391739e-06
u-OB_IgG	x11_x50	38.094470046083	1.99996166990282e-07
u-OB_Msn	x11_x64	38.2594427244582	2.02357360296929e-07
u-TF_sUREA	x21_x40	26.9354921000658	2.08595211113092e-05
u-OB_IgM	x11_x52	36.8944099378882	2.09503373780257e-07
u-OB_CRP	x11_x9	39.0387968896249	2.09831151628883e-08
u-RBC_Myh1	x14_x65	26.8098093810238	2.20249629312086e-05
u-OB_prolonged APTT	x11_x47	41.8543754230611	2.27970054015045e-08
u-TF_u-mALB/uCr	x21_x24	33.6863318888773	2.39109095380546e-07
u-RBC_Tln1	x14_x63	31.2044261959929	2.45946474034862e-06
u-OB_Ppid	x11_x75	40.12574505317	2.54963837488703e-07
u-OB_u-SG	x11_x13	39.4487206157687	2.5704405343779e-07
u-TF_u-IgG	x21_x23	26.5781515127632	2.60885626653153e-05
u-RBC_24H UP	x14_x17	28.5890310908604	2.64384906006742e-05
u-OB_HB	x11_x7	39.8431515881206	2.72788239942651e-07
u-OB_u-RBP	x11_x22	39.9680095138992	2.77172017322884e-07
u-TF_Eno1	x21_x77	26.3109014976958	2.77602455718466e-05
u-OB_u-mALB/uCr	x11_x24	33.7271861943355	2.89049622040779e-06
u-RBC_ALT	x14_x37	28.211705835394	2.93691256969216e-05
u-TF_CRP	x21_x9	28.841083951112	3.06117146963235e-05
u-OB_Prdx1	x11_x76	38.310168025698	3.07102989287576e-06
u-TF_IgG	x21_x50	28.2558375967467	3.13106916280891e-05
u-OB_u-IgG/uCr	x11_x29	34.1667796150718	3.23133851286187e-06
u-TF_sCyC	x21_x41	26.4917991779142	3.24471387182814e-05
u-RBC_prolonged TT	x14_x48	27.8679328099108	3.35863511653224e-05
u-TF_u-RBP/uCr	x21_x28	26.5781515127632	3.39984143778794e-05
u-RBC_GLB	x14_x36	29.0967662720364	3.52742449025299e-05
u-OB_sCyC	x11_x41	45.047268907563	3.58855359260688e-07
u-OB_u-α1MG	x11_x19	33.4823440401678	3.61028756495947e-06
u-RBC_Sfrs	x14_x79	26.8098093810238	3.78747172696515e-05
u-OB_Sfrs	x11_x79	38.9591516103692	3.87102309491289e-07
u-OB_u-β2MG	x11_x20	37.724818959842	3.96475291171462e-07
u-RBC_u-β2MG	x14_x20	27.3903617624206	3.9716120483013e-05
u-TF_u-α1MG/uCr	x21_x25	26.8316820276498	4.5046716362481e-05
u-RBC_Msn	x14_x64	27.8351058845577	4.55836786570319e-05
u-RBC_prolonged APTT	x14_x47	27.6256608537836	4.70322958834627e-05
u-OB_Flna	x11_x72	38.984907120743	4.73623344820815e-07
u-TF_UP/uCr	x21_x30	28.4143355618109	4.74047628300288e-05
u-OB_GLB	x11_x36	41.7222065859837	4.8194737758009e-07
u-RBC_Flna	x14_x72	26.5198951326476	4.9659820368835e-05
u-OB_Myh1	x11_x65	39.2152635878913	5.1001457555821e-07
u-TF_u-α1MG	x21_x19	26.5781515127632	5.15171266753049e-05
u-TF_UP	x21_x12	29.2291739141444	5.17097839872326e-06
u-TF_u-SG	x21_x13	27.6466151738473	5.27888574174018e-05
u-TF_Psma1	x21_x70	26.3109014976958	5.35341245685332e-05
u-RBC_u-RBP	x14_x22	24.7810411810412	5.41676361646173e-05
u-RBC_TG	x14_x42	26.5527774294671	5.44617522205646e-05
u-OB_u-β2MG/uCr	x11_x26	35.352849866602	5.52807632537986e-07
u-OB_Eno1	x11_x77	37.9057103543172	5.56581936549463e-07
u-OB_Plec	x11_x73	37.8253640637542	5.76200246950083e-06
u-TF_Ahnak	x21_x78	26.3109014976958	5.90475708587638e-05
u-TF_HB	x21_x7	26.8316820276498	6.06093564660126e-05
u-OB_Dsg1	x11_x69	39.2065234387216	6.30936876789517e-07
u-OB_Hs90a	x11_x74	38.2594427244582	6.50504967328154e-07
u-RBC_Ppid	x14_x75	27.9009080365478	6.55267112377693e-05
u-TF_Dsg1	x21_x69	26.3109014976958	6.55966565267474e-05
u-TF_Aco2	x21_x67	26.3109014976958	6.6583871007926e-05
u-TF_Prdx1	x21_x76	26.3109014976958	6.83930196216681e-05
u-OB_CD3 %	x11_x58	27.7849679153659	6.87522257932765e-05
u-TF_Plec	x21_x73	26.3109014976958	6.89550511450183e-05
u-RBC_FIB	x14_x46	26.6545507120653	6.91772452664241e-05
u-TF_Myh1	x21_x65	27.6491863479263	7.1159842505359e-05
u-OB_Aco2	x11_x67	38.9591516103692	7.28963020757259e-07
u-RBC_Vcl	x14_x66	26.1451170966241	7.3137244454223e-05
u-RBC_HB	x14_x7	29.3303632274772	7.76134241215738e-06
u-OB_prolonged TT	x11_x48	40.6830552100451	7.764442647485e-09
u-OB_u-α1MG/uCr	x11_x25	33.4823440401678	7.93405780277996e-06
u-TF_IgM	x21_x52	26.8682011370536	7.95837661638649e-05
u-TF_GLB	x21_x36	27.3794328215157	7.98645412641489e-05
u-OB_u-IgG	x11_x23	35.91166192764	8.28055289093276e-07
u-RBC_u-SG	x14_x13	26.4317006996035	8.4783830010227e-05
u-TF_Capzb	x21_x71	26.3109014976958	8.6547546599741e-05
u-RBC_Psma1	x14_x70	25.5247376311844	8.74478462448073e-05
u-TF_24H UP	x21_x17	24.8349994827476	8.79103252254542e-05
u-OB_u-RBP/uCr	x11_x28	37.724818959842	8.82756740081091e-07
u-RBC_Weight	x14_x3	30.2669317515155	8.90736039723606e-06
u-OB_TG	x11_x42	36.0062967335695	8.94001648759977e-07
u-OB_Weight	x11_x3	42.0119385150182	9.14110932562588e-08
u-TF_u-β2MG	x21_x20	26.6021076833208	9.3080229189102e-05
u-OB_Psma1	x11_x70	38.0393465021294	9.43444619931062e-07
u-OB_Ckap4	x11_x68	40.052111788988	9.51506485914728e-08
u-OB_Capzb	x11_x71	38.4859185474342	9.63499470831839e-07
u-TF_ALT	x21_x37	30.568844634628	9.77639113489502e-06
u-TF_Msn	x21_x64	26.3109014976958	9.88740417989098e-05
